# Supplementary material for: The impact of four years of semiannual treatments with albendazole alone on lymphatic filariasis and soil-transmitted helminth infections: A community-based study in the Democratic Republic of the Congo
Source: PLoS Negl Trop Dis. 2020 Jun 23;14(6):e0008322. doi: 10.1371/journal.pntd.0008322 (PMC7337406; doi:10.1371/journal.pntd.0008322)
Supplement: S1 Dataset — (XLSX) [file pntd.0008322.s002.xlsx]

## Sheet: Sheet1
ID_COHORTE	AGE2014	AGE2015	AGE2016	AGE2017	AGE_2018	ALB_JUI_14	ALB_DEC_14	ALB_JUI_15	ALB_DEC_15	ALB_JUI_16	ALB_DEC_16	ALB_JUI_17	FTS_SCORE2014	MF_PER_ML2014	FTS_SCORE2015	MF_PER_ML2015	BEDNET2014	BEDNET2015	BEDNET2016	BEDNET2017	FTS_SCORE2016	FTS_SCORE2017	MF_PER_ML_2016	MF_PER_ML_2017	DOSE_TOTALE	KK1_ASCARIS_2018	KK1_ANKYLO_2018	KK1_TRICHURIS_2018	KK2_ASCARIS_2018	KK2_ANKYLO_2018	KK2_TRICHURIS_2018	BEDNET_2018	FTS_SCORE2018	MF_PER_ML_2018	ALB_DEC_2017	NB_DOSES_ALB_TOTAL_2018	SEX	KK1_ANKYLO_2014	KK1_TRICHURIS2014	KK1_ASCARIS2014	KK2_ANKYLO_2014	KK2_TRICHURIS2014	KK2_ASCARIS2014	KK1_ASCARIS2015	KK1_ANKYLO_2015	KK1_TRICHURIS2015	KK2_ASCARIS2015	KK2_ANKYLO_2015	KK2_TRICHURIS2015
3N77	52	53	54		56	1	1	1	1	1	1	0	0		0		yes	no	yes_bednet		0				6											6	0	0	0	0	2	0	4
5M08		60	61	62	63	0	0	1	1	1	1	1			2	50		no	yes_bednet	no_bednet	2	2	0	0	5							no_bednet	1	0	1	6	0
2B35			9	10	11	0	0	0	1	1	1	1							yes_bednet	yes_bednet	0	0			4											4	0
1B12	45		47		49	1	1	0	0	1	1	0	2	0			yes		yes_bednet		0				4											4	0	2	0	0	1	0	0
2B72				6	7	1	1	0	1	1	1	1								yes_bednet		0			6	0	0	0	0	0	0	yes_bednet	0		1	7	0
1B16	32		18		36	1	0	0	0	0	1	0	0				yes		yes_bednet		3				2											2	0
5M83		28	29		31	0	1	1	0	1	1	0			0			no	yes_bednet		0				4											4	0							0	5	0	0	42	0
3N57	27				31	1	0	0	0	0	0	0	1	0			no								1											1	0
5M63					5																				0	0	34	0	0	34	0	no_bednet	0		1	1	0
1M06	8	9	10	11	12	1	1	1	1	1	1	1	0		0		yes	no	yes_bednet	no_bednet	0	0			7	0	1	0	0	1	0	no_bednet	0		1	8	0							0	1	0	0	0	0
6M10			5	6	7	1	1	0	1	1	1	1							yes_bednet	no_bednet	0	0			6	0	0	0	0	0	0	no_bednet	0		1	7	0
1M76	49	50	51	52	53	1	1	1	1	1	1	1	0		0		yes	yes	yes_bednet	yes_bednet	0	0			7							yes_bednet	0		1	8	0
4N63				5	6	0	1	0	1	1	1	1								yes_bednet		0			5											5	0
INCONNU					9																				0							no_bednet	0		1	1	0
6M35	35				39	1	0	0	0	0	0	0	0				no								1											1	0
5N50		10			13	0	0	1	0	0	0	0			0			yes							1											1	0
4N34	7	8	9	10	11	1	1	1	1	1	1	1	0		0		yes	no	yes_bednet	yes_bednet	0	0			7											7	0	34	0	0	120	0	0	0	68	0	0	22	0
2M24	53	54	55	56	57	1	1	1	1	1	1	1	0		0		no	yes	yes_bednet	yes_bednet	0	0			7											7	0
4N11	15	16		18	19	1	1	1	0	0	0	1	0		0		no	no		no_bednet		0			4											4	0	0	0	0	0	0	0
1B23	24	25			28	1	0	1	0	0	0	1	3	285.714	3	142.857	yes	yes							3											3	0
2B24	14				18	1	1	0	0	0	1	0	3	1850			yes								3											3	0
5M65	31	32			35	0	0	1	0	0	1	0	0		0		yes	yes							2							yes_bednet	0		0	2	0	0	0	0	0	0	0
4B30	37	38	39		41	1	1	1	1	1	0	0	0		0		yes	yes	yes_bednet		0				5											5	0
6N06				7	8	1	1	1	1	1	1	1								yes_bednet		0			7											7	0
2N16	52	53	54		56	1	1	1	1	1	1	0	0		0		no	no	yes_bednet		0				6											6	0	22	0	0	22	0	0	0	0	0	0	0	0
3B16		53			56	0	0	1	0	0	0	0			0			yes							1											1	0
1B61	11	12	13	14	15	1	1	1	1	1	1	1	0		0		no	no	yes_bednet	yes_bednet	0	0			7											7	0
6B67				6	7	1	1	0	1	1	1	1								yes_bednet		0			6							yes_bednet	0		1	7	0
6M46	5	6		8	9	1	1	1	1	0	1	1	0		0		no	yes		no_bednet		0			6							no_bednet	0		1	7	0							0	0	0	0	0	0
1N41	6	7	8		10	1	1	1	1	1	1	0	0		0		yes	yes	yes_bednet		0				6											6	0
7B35				45	46															yes_bednet		0			0											0	0
3N60	10	11		13	14	1	1	1	1	0	1	1	0		0		yes	yes		yes_bednet		0			6							yes_bednet	0		1	7	0	0	0	0	0	0	0	0	0	0	0	0	0
2M06	31	32	33	34	35	1	0	1	1	0	1	1	0		0		yes	no	yes_bednet	no_bednet	0	0			5							no_bednet	0		1	6	0	0	0	0	0	0	0	0	2	0	0	0	0
5M01			18		20	0	0	0	1	1	1	0							yes_bednet		0				3											3	0
3N28		7	8	9	10	0	0	1	1	1	1	1			0			no	yes_bednet	yes_bednet	0	0			5											5	0
4M67				7	8	0	0	0	0	0	0	1								yes_bednet		0			1											1	0
3B58				9	10	0	0	0	1	0	1	1								yes_bednet		0			3	0	0	0	0	0	0	yes_bednet	0		1	4	0
2N37	40	41	42	43	44	1	1	1	1	1	1	1	0		0		yes	no	yes_bednet	yes_bednet	0	0			7							yes_bednet	0		0	7	0	7	0	0	0	0	0
3N55	21	22	23		25	1	1	1	0	0	0	0	3	85.7143	3	0	yes	no	yes_bednet		3				3											3	0
5M44	13	14	15	16	17	1	1	1	1	1	1	1	0		0		yes	no	yes_bednet	no_bednet	0	0			7											7	0	137	0	0	106	0	0	0	0	0	0	1	0
3M11	62	63	64	65	66	1	1	1	1	1	1	1	2	0	1	0	yes	no	yes_bednet	no_bednet	1	1	0	0	7											7	0							0	0	0	0	0	0
3B68	24	25	26	27	28	1	1	0	0	1	0	0	2	0	2	0	no	no	yes_bednet	no_bednet	3	2	0	0	3											3	0
1N03	71	71			75	1	1	1	0	0	0	0	0		0		no	yes							3											3	0	0	0	0	0	0	0	0	0	0	0	0	0
4N56		11	12	13	14	0	0	1	1	1	1	1			0			no	yes_bednet	no_bednet	0	0			5							no_bednet	0		1	6	0
9M45				7	8	1	1	1	1	1	1	1								no_bednet		0			7							yes_bednet	0		1	8	0
2B09	30				34	1	0	0	0	0	0	0	0				yes								1											1	0	0	0	0	0	0	0
7N78					7																				0							yes_bednet	0		0	0	0
9B24			34		36	0	0	0	1	1	1	0							yes_bednet		1		0		3											3	0
5N63				25	26	0	0	0	0	0	1	1								yes_bednet		3		0	2											2	0
5B32	6	7	8		10	1	1	1	1	1	1	0	0		0		yes	yes	yes_bednet		-1				6											6	0
1B65	46		47		50	0	0	0	1	1	1	0	1	0			yes		yes_bednet		0				3											3	0
2M93				6	7	0	0	0	0	0	1	1								no_bednet		0			2	0	0	0	0	0	0	no_bednet	0		1	3	0
2B91	39				43	1	0	0	0	0	1	0	0				yes								2											2	0
6M29	6	7	8		10	1	1	1	1	1	0	0	0		0		yes	yes	yes_bednet		0				5											5	0	46	0	0	36	0	0
6B32			5		7	1	1	0	1	1	1	0							yes_bednet		0				5											5	0
4N53	34	35	36	37	38	1	1	1	1	1	1	0	0		0		no	no	yes_bednet	no_bednet	0	0			6							no_bednet	0		1	7	0
5N85			11		13	1	1	0	1	1	1	1							yes_bednet		0				6							yes_bednet	0		1	7	0
3B36			5		7	0	1	1	1	1	1								yes_bednet		0				0											0	0
2N87	17	18	19		21	1	1	1	1	1	1	0	0		0		yes	yes	yes_bednet		0				6											6	0
4B04		5		7	8	1	1	1	1	0	1	1			0			no		yes_bednet		0			6											6	0
1M43	12	13	14	15	16	1	1	1	1	1	1	1	1	0	0		no	yes	yes_bednet	no_bednet	0	0			7							yes_bednet	0		1	8	0	2	0	0	2	0	0
1M28	6	7	10	11	10	1	1	0	1	1	1	1	0		0		no	no	yes_bednet	no_bednet	0	0			6	0	0	0	0	0	0	no_bednet	0		1	7	0	46	0	0	33	0	0
4N61			26		28	0	0	0	0	1	0	0							yes_bednet		0				1											1	0
1N55	8	9	10	11	12	1	1	1	1	1	1	1	0		0		yes	no	yes_bednet	yes_bednet	0	0			7							yes_bednet	0		1	8	0	0	0	0	9	0	0
2B86	17	18	19		21	0	0	1	1	1	1	0	0		0		yes	no	yes_bednet		0				4											4	0
10B85	17	18	19	20	21	0	1	1	1	1	1	1	3	7.14286	2	0	yes	no	yes_bednet	yes_bednet	0	0			6											6	0
3N95	59	46	47	48	63	1	1	1	1	1	1	1	0		0		yes	yes	yes_bednet	yes_bednet	0	0			7											7	0	0	0	0	0	0	0
1M27	62	63			66	1	0	1	0	0	0	0	1	0	1	0	yes	yes							2											2	0
3N76		6	7		9	1	1	1	1	1	1	1			0			no	yes_bednet		0				7							yes_bednet	0		1	8	0
1B76	35				39	1	0	0	1	0	0	0	0				no								2											2	0	0	0	0	0	0	0
2N58	5	6	7	8	9	1	1	1	1	1	1	1	0		0		yes	no	yes_bednet	yes_bednet	0	0			7	0	0	0	0	0	0	yes_bednet	0		1	8	0	16	0	0	24	0	0	0	22	0	0	21	0
3M93				6	7	0	0	0	0	0	1	1								no_bednet		0			2							no_bednet	0		1	3	0
3N19	44	45	46	47	48	1	1	1	1	1	1	1	0		0		yes	no	yes_bednet	yes_bednet	0	0			7							no_bednet	0		1	8	0	0	0	0	0	0	0	0	0	0	0	1	0
4M84	10	11	12	13	14	1	1	1	1	1	1	1	0		0		yes	yes	yes_bednet	no_bednet	0	0			7	0	0	0	0	0	0	no_bednet	0		1	8	0	47	0	1144	142	0	1086
6M01				8	9	0	0	0	0	0	0	1								no_bednet		0			1	0	0	0	0	0	0	no_bednet	0		1	2	0
4B42			16		18	0	0	0	1	1	0	0							yes_bednet		0				2											2	0
4N99			31	32	33	0	1	0	1	1	1	1							yes_bednet	yes_bednet	0	0			5											5	0
2M89			32		34	0	0	0	1	0	1	0							yes_bednet		0				2							yes_bednet	0		0	2	0
5B37	16	17	18		20	1	1	0	1	1	1	0	2	42.8571	2	0	yes	no	yes_bednet		2		0		5											5	0
1N48	48	49	45		52	1	1	1	1	1	1	1	0		0		yes	no	yes_bednet		0				7							no_bednet	0		0	7	0	0	0	0	0	0	0
5M09	14	15	16	17	18	1	1	1	1	1	1	1	0		0		yes	no	yes_bednet	no_bednet	0	0			7											7	0	0	0	0	0	0	0	0	0	0	0	0	0
4B13	14	15	16	17	18	1	1	1	1	1	1	1	0		0		yes	yes	yes_bednet	yes_bednet	0	0			7							yes_bednet	0		1	8	0	0	0	0	0	0	0
1B80	18				22	1	0	0	1	0	0	0	0				no								2											2	0
3N87	7	8	9	10	11	1	1	1	1	1	1	1	0		0		no	no	yes_bednet	yes_bednet	0	0			7	0	0	0	0	0	0	yes_bednet	0		1	8	0	54	0	814	14	0	724
4N100		16	17		19	0	0	1	1	1	1	0			0			yes	yes_bednet		0				4							yes_bednet	0		1	5	0
9M31		5	6	7	8	1	1	1	1	1	1	1			0			no	yes_bednet	no_bednet	0	0			7	0	3	0	0	0	0	no_bednet	0		1	8	0							0	0	0	0	14	0
1N96	8	9		12	12	1	1	1	0	0	0	0	0		0		no	yes		yes_bednet		0			3											3	0
2B101			5		7	0	0	0	0	1	0	0							yes_bednet		0				1											1	0
6N69			6		8	1	1	1	1	1	1	0							yes_bednet		0				6											6	0
1B94	65				69								1	0			yes								0											0	0
3N58		20	21	22	23	0	1	1	1	1	0	1			0			yes	yes_bednet	yes_bednet	0	0			5							yes_bednet	0		1	6	0
4M08	29	30	31	32	33	1	0	0	1	1	1	1	0		0		yes	yes	yes_bednet	yes_bednet	0	0			5							yes_bednet	0		1	6	0	22	0	0	20	0	0
3M71				17	18	0	0	0	0	0	0	1								no_bednet		0			1											1	0
1N47	25		27	28	29	1	1	0	0	1	1	1	0				no		yes_bednet	no_bednet	0	0			5											5	0
4N88			12		14	1	0	0	1	1	1	0							yes_bednet		0				4							yes_bednet	0		1	5	0
2N06	40	41	42	43	44	1	1	1	1	1	1	1	0		0		no	yes	yes_bednet	no_bednet	0	0			7											7	0	0	0	0	0	0	0
7B40					7																				0							yes_bednet	0		1	1	0
2M50	18				22	1	0	0	1	0	0	0	0				yes								2											2	0
2B02		8	9		11	0	1	1	1	1	0	0			0			yes	yes_bednet		0				4							no_bednet	0		1	5	0
3M37	30	31			34	1	1	1	0	0	0	0	0		0		no	yes							3											3	0	1	0	0	4	0	0
6M15		9	10	11	12	0	1	1	1	1	1	1			1	0		no	yes_bednet	no_bednet	0	0			6	0	0	0	0	0	0	no_bednet	0		1	7	0							0	26	0	0	47	0
6B39	39	40	41	42	43	1	1	0	1	1	1	1	3	1250	3	85.7143	yes	yes	yes_bednet	no_bednet	3	2	0	0	6											6	0
2B62	20	21			24	1	0	0	0	0	1	0	0		0		no	no							2											2	0	0	0	0	0	0	0
2M37	10				14								0				yes								0											0	0
6N87	11	12	13	14	15	1	1	1	1	1	1	1	3	0	2	0	yes	no	yes_bednet	yes_bednet	2	0	0		7							yes_bednet	0		1	8	0	0	0	0	3	1	0
1N26	55		11		59	1	1	0	0	0	0	0	0				no		yes_bednet		0				2											2	0	0	0	0	0	0	0
6B20			5	6	7	1	1	1	1	1	1	1							yes_bednet	no_bednet	0	0			7											7	0
1B93	51		53		55	1	0	0	0	1	1	0	2	7.14286			no		yes_bednet		2		92.8571		3											3	0
7M43		36	37	38	39	0	0	1	1	1	1	0			0			yes	yes_bednet	yes_bednet	0	0			4							yes_bednet	0		1	5	0
1B40	10		10		14	1	1	0	0	1	1	1	2	0			no		yes_bednet		3		0		5	0	1	0	0	1	0	yes_bednet	0		1	6	0
1M72	9	10	11		13	1	1	1	1	1	1	0	0		0		yes	yes	yes_bednet		0				6	0	1	0	0	1	0	no_bednet	0		1	7	0	25	0	133	33	0	118
1B85	10			13	14	1	1	0	1	0	1	1	1	0			no			yes_bednet		0			5											5	0
2N99		10	11	12	13	0	1	1	1	1	1	1			0			yes	yes_bednet	yes_bednet	0	0			6											6	0
6M04			65		67	0	0	0	0	1	1	0							yes_bednet		0				2											2	0
7M11		9			12	0	1	1	0	0	0	0			0			no							2											2	0
6N27					13																				0							yes_bednet	0		1	1	0
2M28	42	43		45	46	1	0	1	0	1	0	0	0		0		no	yes		yes_bednet		0			3							yes_bednet	0		0	3	0
6M05		5	6	7	8	1	1	1	1	1	1	1			0			no	yes_bednet	no_bednet	0	0			7	0	1	0	0	2	0	no_bednet	0		1	8	0
1M71	55	56			59	1	0	1	1	0	1	0	1	0	1	0	yes	yes							4											4	0							0	79	0	0	166	0
2M56	7	8	9		11	1	1	1	1	1	1	0	0		0		no	yes	yes_bednet		0				6	0	0	0	0	0	0	no_bednet	0		1	7	0							0	1	0	0	0	0
3M16	13	14	15	16	17	1	1	0	1	1	1	1	0		0		yes	no	yes_bednet	no_bednet	0	0			6							yes_bednet	0		1	7	0	8	0	0	3	0	0	0	4	0	0	2	0
1N43	45	46	47		49	1	1	1	1	1	1	1	2	0	1	0	yes	no	yes_bednet		0				7											7	0
3B26	7	8	9	10	11	1	1	1	1	1	1	1	0		0		yes	no	yes_bednet	yes_bednet	0	0			7											7	0							0	4	0	0	2	0
3N59	47	48			51	1	1	1	1	0	0	0	1	0	0		yes	yes							4											4	0	0	0	0	0	0	0
1M84	33	34	34	35	37	1	1	0	1	1	1	1	0		0		yes	yes	yes_bednet	no_bednet	0	0			6											6	0	40	0	750	37	0	795
3B98				19	20	0	0	0	1	1	1	0								yes_bednet		0			3											3	0
4N24	14	15	16	17	18	1	1	1	0	1	1	1	0		0		yes	no	yes_bednet	no_bednet	0	0			6											6	0	5	1	0	7	3	0	0	0	0	0	4	0
5B60		30			33	1	1	1	1	1	1	1			1			yes							7											7	0
1N18	40		42	43	44	1	1	0	1	1	1	1	2	0			no		yes_bednet	yes_bednet	3	2	0	0	6											6	0	2	0	0	0	0	0
7N98					11																				0	0	0	0	0	0	0	no_bednet	0		0	0	0
1M12	30	31	32	33	34	1	1	0	0	1	1	0	0		0		no	yes	yes_bednet	no_bednet	0	0			4											4	0	0	0	0	0	0	0
5N06			31		33	0	0	0	0	1	0	0							yes_bednet		0				1											1	0
2B28	34	35	36	37	38	1	1	1	1	1	0	1	0		0		no	yes	yes_bednet	yes_bednet	0	0			6											6	0	2	0	108	8	0	104	0	11	0	0	0	0
2N08		8			11	0	0	1	0	0	0	0			1	0		no							1											1	0
1M30	11	12	13	14	15	1	1	1	1	1	1	1	0		0		no	yes	yes_bednet	no_bednet	0	0			7							no_bednet	0		1	8	0							0	0	0	0	3	0
2M82	5				9	1	1	0	0	0	0	0	0				yes								2											2	0
7M29				6	7	1	1	1	1	1	1	1								yes_bednet		0			7	0	4	0	0	0	0	no_bednet	0		1	8	0
4M31	41	42	43	44	45	1	1	1	1	1	1	1	3	0	3	0	no	no	yes_bednet	no_bednet	3	2	0	0	7							no_bednet	1	0	1	8	0							0	68	0	0	82	0
4B32	22	23			26	0	1	1	1	0	1	0	0		0		yes	yes							4											4	0	0	0	0	0	0	0	0	0	0	0	0	0
5N73	18	19	20	21	22	1	1	1	1	1	1	1	0		0		yes	yes	yes_bednet	yes_bednet	0	0			7											7	0	0	0	0	5	0	0
2M48	7	8	9	10	11	1	1	1	1	1	1	1	0		0		yes	no	yes_bednet	yes_bednet	0	0			7							no_bednet	0		1	8	0	48	0	0	13	0	0
1B28	10	11	12	13	14	1	1	1	1	1	1	1	0		0		no	yes	yes_bednet	yes_bednet	0	0			7											7	0	2	0	0	0	0	0
2N28		31	32		34	0	0	1	0	1	1	1			0			yes	yes_bednet		0				4							no_bednet	0		1	5	0
1B100					42																				0							no_bednet	0		0	0	0
7B21			5		7	0	1	0	1	1	1	0							yes_bednet		0				4							no_bednet	0		0	4	0
1M59	18	19			22	1	1	1	1	0	0	0	0		0		yes	no							4											4	0
3N46	52	53		55	56	1	1	1	1	0	1	1	0		0		yes	yes		yes_bednet		0			6											6	0	0	0	0	0	0	0	0	0	0	0	0	0
4M07		5	6	7	8	1	1	1	0	1	1	1			0			yes	yes_bednet	no_bednet	0	0			6											6	0
4M60	38	39	40	41	42	1	1	0	1	1	1	1	0		0		no	no	yes_bednet	yes_bednet	0	0			6											6	0							0	0	0	0	0	0
3M75	14	15	16	17	18	1	1	1	1	1	1	1	2	0	2	0	no	no	yes_bednet	no_bednet	2	2	0	0	7											7	0	19	0	0	0	0	0
3B88				11	12															yes_bednet		0			0	0	18	0	0	24	0	yes_bednet	0		1	1	0
2B22	23	24	25	26	27	1	1	1	1	1	1	1	1	0	1		no	no	yes_bednet	no_bednet	1	0	0		7											7	0
1M34	30	31		33	34	1	1	1	1	0	0	1	0		0		yes	yes		no_bednet		0			5											5	0	1	0	0	2	0	0	0	0	0	0	0	0
1B42	25		27		29	1	0	0	1	1	0	0	0				yes		yes_bednet		0				3											3	0
2M77	14		16		18	0	0	0	1	1	1	0	0				yes		yes_bednet		0				3											3	0	0	0	0	0	0	2
4N82			6	7	8	0	1	0	1	1	1	1							yes_bednet	yes_bednet	0	0			5							no_bednet	0		0	5	0
3B06	26				30	1	1	0	0	0	1	0	2	0			yes								3											3	0	2	0	0	4	0	0
1N95	18	19	20		22	1	0	1	1	0	1	0	0		0		yes	yes	yes_bednet		0				4											4	0	0	0	0	0	0	0
1N83	29	30	31	32	33	0	1	1	1	1	1	1	0		0		yes	no	yes_bednet	yes_bednet	0	0			6							yes_bednet	0		1	7	0	0	0	0	0	0	0
5M9					18																				0							no_bednet	0		0	0	0
3N73	8	9	10	11	12	1	1	1	1	1	1	1	0		0		yes	yes	yes_bednet	yes_bednet	0	0			7	0	0	0	0	0	0	yes_bednet	0		1	8	0	0	0	0	0	0	0	0	0	0	0	0	0
5N46		23			26	0	0	0	0	0	1	0			0			yes							1											1	0
5M75	5	6	7	8	9	1	1	1	1	1	1	1	0		0		no	no	yes_bednet	yes_bednet	0	0			7	0	0	0	0	0	0	no_bednet	0		1	8	0							0	0	0	0	0	0
1N49	50		52		54	1	1	0	1	1	1	0	3	0			no		yes_bednet		3		0		5											5	0	0	0	0	0	0	0
3N78	47	48	49	23	51	1	1	1	1	1	1	1	0		0		no	yes	yes_bednet	yes_bednet	0	0			7											7	0	0	0	0	0	0	0
3N43			21		23	0	0	0	1	1	0	0							yes_bednet		0				2											2	0
1M89		14			17	0	0	1	1	0	0	0			0			yes							2											2	0							0	39	0	0	13	0
2N56	29		31		33	1	0	0	0	1	1	0	1				no		yes_bednet		1		0		3											3	0
2N35	14	15		17	18	1	1	1	1	0	1	1	1	0	0		yes	yes		no_bednet		0			6											6	0	0	0	0	0	0	0
1N85	30	30	32	33	34	0	1	1	1	1	1	1	2	0	3	0	no	yes	yes_bednet	yes_bednet	2	3	0	0	6							yes_bednet	1	0	1	7	0	0	0	0	0	0	0	0	25	0	0	13	0
6B61				5	6	1	1	1	1	1	1	1								no_bednet		0			7											7	0
5B87	28				32	1	0	0	0	0	1	0	0				no								2											2	0
3B27	5	6	7		9	1	1	1	1	1	1	0	0		0		yes	no	yes_bednet		0				6											6	0
5N78			5		7	1	1	0	1	1	1	1							yes_bednet		0				6							yes_bednet	0		1	7	0
3M14				6	7	0	1	0	1	1	1	1								no_bednet		0			5											5	0
3N17	9	10	11	12	13	1	1	1	1	1	1	1	0		0		no	yes	yes_bednet	yes_bednet	0	0			7											7	0	0	0	0	0	0	23
2N50	14				18	1	0	0	0	0	0	0	0				yes								1											1	0	0	0	0	0	0	0
3N08			30		32	0	1	0	0	1	1	0							yes_bednet		0				3											3	0
2B32	40	41	42		44	1	1	1	1	1	1	0	0		0		yes	yes	yes_bednet		0				6											6	0	3	0	0	14	0	0
3N01	58	58	59		62	1	1	1	1	1	1	0	3	178.571	3	50	yes	yes	yes_bednet		3		0		6							yes_bednet	1	0	1	7	0	0	0	1	0	0	1	0	5	0	0	44	0
1N69	9	10	11		13	1	1	1	1	1	1	0	0		0		no	no	yes_bednet		0				6											6	0	116	0	0	108	0	0
1N78	6	7	8		10	1	1	1	0	1	1	1	0		0		no	yes	yes_bednet		0				6							no_bednet	0		1	7	0	9	0	89	0	0	268
1N72	21				25	1	0	0	1	0	0	0	0				yes								2											2	0	0	0	0	0	0	0
1M77	50	51	52	53	54	1	1	1	1	1	1	1	1	0	1	0	yes	yes	yes_bednet	no_bednet	0	0			7											7	0							0	0	0	0	0	0
3M56	40	41	42	43	44	1	1	1	1	1	1	1	0		0		yes	yes	yes_bednet	no_bednet		0			7							no_bednet	0		1	8	0
3B42			5		7	1	1	0	1	1	1	0							yes_bednet		0				5											5	0
3N10	14	15			18	1	0	1	0	0	1	1	1	0	1	0	no	no							4											4	0	0	1	0	0	1	0
6B57		14			17	0	0	1	0	0	0	0			0			no							1											1	0
3M67	14				18	1	0	0	0	0	0	0	0				yes								1											1	0
4N50	42	43	44		46	1	0	1	1	1	0	0	0		0		yes	yes	yes_bednet		0				4											4	0	0	0	0	0	0	0	0	0	0	0	0	0
4N09	34		36		38	1	1	0	1	1	1	0	3	185.714			yes		yes_bednet		3		0		5											5	0
4B26	13	14	15	17	17	1	1	1	1	1	1	1	3	871.429	3	128.571	yes	no	yes_bednet	yes_bednet	3	3	0	85.7143	7											7	0
6N63				5	6	0	0	0	0	0	1	1								yes_bednet		0			2											2	0
7B24	48	49	45	46	52	1	1	1	1	1	1	1	3	92.8571	3	21.4286	no	no	yes_bednet	no_bednet	3	0	0		7											7	0	4	0	0	21	0	0
3M72	31		33	34	35	1	1	0	0	1	1	1	3	0			yes		yes_bednet	yes_bednet	2	1	0	0	5											5	0	30	0	132	6	0	160
3M01	5	6	7	8	9	1	1	1	1	1	1	1	0		0		yes	yes	yes_bednet	yes_bednet	0	0			7											7	0	0	0	0	0	0	0	0	0	0	0	0	0
4M63		33			36	0	1	0	1	0	1	0			0			yes							3											3	0
1N61	50	51	52	53	54	1	1	1	1	1	1	1	2	0	1	0	yes	no	yes_bednet	yes_bednet	0	0			7							yes_bednet	0		1	8	0	0	0	0	0	0	0	0	0	0	0	0	0
3N02	21	22	23		25	1	1	1	0	0	1	0	3	0	2		no	no	yes_bednet		2				4											4	0							0	0	0	0	0	0
8M35			65		67	0	0	0	0	1	1	0							yes_bednet		0				2											2	0
1N17	25	26	27	28	29	1	1	1	0	1	1	1	0		0		yes	yes	yes_bednet	yes_bednet	0	0			6											6	0
5B09				24	25	0	0	0	0	0	0	0								yes_bednet		2			0											0	0
4B71	40				44	1	1	0	1	0	1	0	0				no								4											4	0	0	0	0	0	0	0
2B49			31		33	0	1	0	0	1	1	0							yes_bednet		0				3											3	0
1M20	59		60		63	1	1	0	1	1	1	0	0				yes		yes_bednet		0				5											5	0	0	0	0	0	0	0
2M27	20				24	1	0	0	0	0	0	0	0				no								1											1	0	0	1	88	0	0	120
1N50	58	58	59	60	62	1	0	1	1	1	1	1	0		0		yes	yes	yes_bednet	yes_bednet	0	0			6											6	0
6N50			15	16	17	0	0	0	1	1	1	1							yes_bednet	yes_bednet	0	0			4							yes_bednet	0		1	5	0
2M16	57	58	59	60	61	1	1	1	1	1	1	1	3	342.857	3	0	yes	no	yes_bednet	no_bednet	2	2	0	0	7							no_bednet	0		1	8	0	5	0	0	0	0	0	0	7	0	0	11	0
2B23					8																				0							no_bednet	0		0	0	0
6N43					10																				0	0	0	0	0	0	0	no_bednet	0		1	1	0
6B35				10	11	0	0	0	1	1	1	1								yes_bednet		0			4											4	0
2B89		18			21	0	0	1	1	0	0	0			2			yes							2											2	0
2M14	23	24	25		27	0	1	1	0	1	1	0	0		0		no	no	yes_bednet		0				4							yes_bednet	0		1	5	0	0	0	0	0	0	0
4N26				20	21	0	0	0	0	0	0	1								yes_bednet		2		0	1							no_bednet	1	0	1	2	0
3N67	24	25		27	28	1	1	1	0	0	1	1	1	0	1		yes	yes		yes_bednet		0			5											5	0	0	0	0	0	1	0
7B85	40		42	43	44	1	1	0	0	1	1	1	1	0			no		yes_bednet	no_bednet	0	0			5											5	0
2N80	46		48		50	1	0	0	0	1	1	0	3	171.429			yes		yes_bednet		3		14.2857		3											3	0
1N44	57				61	1	1	0	0	0	0	0	0				no								2											2	0
3B55				64	65	0	0	0	1	0	1	1								no_bednet		0			3											3	0
2B55			61		63	0	0	0	1	1	1	0							yes_bednet		0				3											3	0
5B66	45	46	47	48	49	1	1	1	1	1	1	1	3	0	3	21.4286	yes	yes	yes_bednet	yes_bednet	3	0	0		7							yes_bednet	1	0	1	8	0
1N05	32		34		36	1	0	0	0	1	0	0	0				yes		yes_bednet		0				2							no_bednet	0		1	3	0	0	0	0	0	0	0
3B82		12			15	0	0	1	0	0	0	0			0			no							1											1	0
2B73	11		13	14	15	1	0	0	0	1	1	1	0				yes		yes_bednet	yes_bednet	0	0			4											4	0	6	0	88	6	0	86
2M18	48	49	50	51	52	1	1	1	1	1	1	1	3	328.571	3		yes	no	yes_bednet	yes_bednet	2	2	0	0	7							yes_bednet	1	0	1	8	0
3M55	25	26	27		29	0	1	1	1	1	1	0	3	328.571	2	185.714	yes	yes	yes_bednet		3		0		5											5	0	6	0	0	53	0	0	0	0	0	0	0	0
2N76	23	24	25		27	0	1	1	0	0	1	0	1	0	1	0	yes	no	yes_bednet		1				3											3	0	3	0	0	0	0	0
3N11	6	7	8	9	10	1	1	1	1	1	1	1	0		0		no	no	yes_bednet	no_bednet	0	0			7											7	0	0	0	0	0	0	0
3M84	5	6		8	9	1	1	1	1	0	1	1	0		0		no	yes		no_bednet		0			6											6	0
4N31	34		34	35	38	1	0	0	1	1	1	1	0				yes		yes_bednet	yes_bednet	0	0			5	0	0	0	0	0	0	yes_bednet	0		1	6	0
2B16		9	10	10	12	0	0	1	1	1	1	1			0			no	yes_bednet	yes_bednet	0	0			5							no_bednet	0		0	5	0
1M68	27	28	29	30	31	1	1	0	1	1	0	1	0		0		yes	yes	yes_bednet	no_bednet	0	0			5											5	0	0	0	0	0	0	0
1N04			60	61	62	0	0	0	0	1	1	1							yes_bednet	no_bednet	0	0			3											3	0
4M25		5	5		8	1	1	1	1	1	1	0			0			no	yes_bednet		0				6	0	0	0	0	0	0	no_bednet	0		1	7	0
3N33	29	30	31	32	33	0	1	1	1	1	0	1	0		0		yes	yes	yes_bednet	yes_bednet	0	0			5	0	0	0	0	0	0	yes_bednet	0		1	6	0	16	0	0	29	0	0
2N40	65	66	67	68	69	1	1	1	1	1	1	1	0		0		yes	yes	yes_bednet	yes_bednet	0	0			7							yes_bednet	0		1	8	0	1	0	0	0	0	0
2N73	36	37	38	39	40	1	1	1	0	1	1	1	0		0		yes	yes	yes_bednet	yes_bednet	0	0			6											6	0	3	0	0	0	0	0	0	2	0	0	0	0
3M85	41	42			45	1	1	1	0	0	1	0	0		0		no	yes							4											4	0							0	0	0	0	0	0
5B30	7	8	9	10	11	1	1	1	1	1	1	1	0		0		yes	no	yes_bednet	yes_bednet	0	0			7											7	0
2M26	21	22	23		25	1	1	0	1	1	1	0	0		0		yes	yes	yes_bednet		0				5											5	0
3N96	47		49	50	51	1	0	0	1	1	1	1	0				no		yes_bednet	yes_bednet	0	0			5							yes_bednet	0		1	6	0
2B17	10	11	12		14	1	1	1	1	1	1	1	0		0		no	no	yes_bednet		0				7											7	0	17	0	136	16	0	171
4B58				30	31	0	0	0	1	0	1	1								yes_bednet		0			3											3	0
4N13	12	13	14	15	16	1	1	1	1	1	1	1	0		0		yes	no	yes_bednet	yes_bednet	0	0			7							yes_bednet	0		1	8	0
4M52		13	11	15	16	1	1	1	1	1	0	1			0			yes	yes_bednet	no_bednet	0	0			6											6	0
3N63		10	11	12	13	0	0	1	1	1	1	1			0			no	yes_bednet	no_bednet	0	0			5							no_bednet	0		1	6	0
2N43	11	12	13	14	15	1	0	1	1	1	1	1	1	0	0		yes	no	yes_bednet	yes_bednet	0	0			6							no_bednet	2	0	1	7	0	0	0	3	0	0	0	0	9	0	0	8	0
4N30				12	13	0	0	0	0	0	0	1								yes_bednet		0			1											1	0
5M35	62	63	64	65	66	1	1	1	1	1	1	1	0		0		no	no	yes_bednet	no_bednet	0	0			7											7	0	0	0	0	8	0	0	0	0	0	0	0	0
8M43				5	6	1	1	1	1	1	1	1								no_bednet		0			7							no_bednet	0		1	8	0
1B32	5	6	7		9	1	1	1	1	1	1	0	0		0		yes	yes	yes_bednet		0				6											6	0							0	1	0	0	4	0
5B50	25		27		29	1	0	0	1	1	1	0	0				yes		yes_bednet		0				4							yes_bednet	0		1	5	0	0	0	0	0	0	0
8M40			5	6	7	1	1	0	1	1	1	1							yes_bednet	no_bednet	0	0			6	0	0	0	0	0	0	no_bednet	0		1	7	0
2N51	56				60	1	0	0	1	0	1	0	2	0			no								3											3	0	0	0	0	2	0	0
1M10	10	11	12		14	1	1	1	1	1	1	0	0		0		no	no	yes_bednet		0				6							no_bednet	0		1	7	0	0	0	0	4	0	0	0	9	0	0	3	0
6B46		46			49	0	0	1	0	1	0	0			0			yes							2											2	0
1B30	15	16	17	18	19	1	1	1	0	1	1	1	0		0		no	no	yes_bednet	no_bednet	0	0			6											6	0
4B27			25		27	0	0	0	0	1	1	0							yes_bednet		0				2											2	0
2M90		5	6	7	8	1	1	1	1	1	1	1			0			yes	yes_bednet	no_bednet	0	0			7	0	1	0	0	1	0	yes_bednet	0		1	8	0							0	124	0	0	93	0
5N75			7	8	9	1	1	1	1	1	1	1							yes_bednet	yes_bednet	0	0			7							yes_bednet	0		1	8	0
3M17	5	6	7	8	9	1	1	1	1	1	1	1	0		0		yes	no	yes_bednet	no_bednet	0	0			7											7	0							0	20	0	0	12	0
2B57	17	18	19		21	1	1	1	1	1	1	0	0		0		yes	no	yes_bednet		0				6	0	0	0	0	0	0	no_bednet	0		1	7	0	5	0	0	6	0	0
4N62	7				11	1	1	0	1	1	1	1	0				no								6											6	0	6	0	0	5	0	0
2N30	25				29	0	0	0	0	0	1	0	0				no								1											1	0	0	0	0	1	0	0
2B82	25	26			29	1	0	1	0	0	0	0	0		1	0	yes	no							2											2	0	3	0	0	0	0	0
3B21		12	13		15	0	0	1	1	1	1	0			2			no	yes_bednet		2		0		4											4	0
3M07	29	30	31	32	33	1	1	1	1	1	1	1	3	828.571	3	157.143	yes	no	yes_bednet	no_bednet	3	3	0	0	7							no_bednet	1	0	0	7	0	0	0	0	0	0	0
5M17	7	8	9	10	11	1	1	1	1	1	1	1	3	42.8571	3	64.2857	yes	no	yes_bednet	no_bednet	3	2	0	0	7											7	0							0	0	0	0	0	0
3B61	30		32		34	1	0	0	1	1	1	0	0				yes		yes_bednet		0				4											4	0
1M05	8	9	15	16	12	1	1	1	1	1	1	1	0		0		yes	yes	yes_bednet	no_bednet	0	0			7							no_bednet	0		0	7	0
5N11	37		39	40	41	1	1	0	1	1	1	1	0				yes		yes_bednet	no_bednet	0	0			6											6	0	0	0	0	0	0	0
6N35	12				16	1	1	0	0	0	0	0	0				yes								2											2	0
1M79	10				14	1	0	0	0	0	0	0	0				no								1											1	0	3	0	0	5	0	0
1B101			27		29	0	0	0	0	0	1	0							yes_bednet		-1				1											1	0
1B49		13	14		16	0	1	1	1	1	1	0			0			no	yes_bednet		0				5											5	0
1B79	30	31	32	33	34	1	1	1	0	1	1	1	0		0		yes	yes	yes_bednet	yes_bednet	0	0			6											6	0	12	0	0	13	0	0
5M11	28	29	30		32	1	1	1	1	0	0	0	0		0		yes	yes	yes_bednet		0				4											4	0	0	0	0	0	0	0	0	0	0	0	0	0
8B01		12	13	14	15	0	0	1	1	1	1	1			0			yes	yes_bednet	yes_bednet	0	0			5											5	0
1N37	19	20	21	22	23	1	1	1	1	0	1	1	0		0		yes	yes	yes_bednet	yes_bednet	0	0			6											6	0	14	0	0	30	0	0
2B39	19	20	21	22	23	1	0	1	1	1	1	1	0		0		yes	yes	yes_bednet	yes_bednet	0	0			6							yes_bednet	0		1	7	0	58	0	0	54	0	0
1N89	28				32	1	1	0	0	0	0	0	0				yes								2											2	0
1B70	12	13	11	12	16	1	0	1	1	1	1	1	0		0		no	no	yes_bednet	yes_bednet	0	0			6											6	0							0	7	0	0	6	0
1M22		50	51		53	0	1	1	1	1	1	0			0			yes	yes_bednet		0				5											5	0							0	5	0	0	5	0
4N60	31	32	33		35	1	0	1	1	1	0	0	3	78.5714	3	264.286	yes	yes	yes_bednet		3		50		4											4	0
1B43	10	11	12	16	14	1	1	1	1	1	1	1	3	0	3	0	no	no	yes_bednet	yes_bednet	1	2	0	0	7											7	0
1N90	53				57								3	114.286			yes								0											0	0	3	0	0	16	0	0
4M29	41			44	45	1	1	0	1	1	1	1	0				yes			yes_bednet		0			6							yes_bednet	0		1	7	0	3	0	0	4	0	0
1N12	29	30	31		33	0	1	1	1	1	0	0	0		0		yes	no	yes_bednet		0				4											4	0
1B33	53	54		56	57	1	1	1	1	0	1	1	3	1328.57	3	307.143	yes	yes		yes_bednet		2		0	6							yes_bednet	1	0	1	7	0	54	0	0	57	0	0
5N42	35				39	1	1	0	1	0	1	0	0				no								4											4	0
1B51		23	24		26	0	0	1	1	1	1	0			0			no	yes_bednet		0				4											4	0
1M57	20	21			24	1	0	1	1	0	0	0	1	0	1	0	yes	yes							3											3	0
2M80	29	30	31	32	33	0	0	0	1	1	1	1	2	157.143	2	0	yes	yes	yes_bednet	yes_bednet	0	0			4	0	1	0	0	2	0	yes_bednet	0		0	4	0
3M21	26	27	28		30	1	0	0	1	1	1	0	2	7.14286	1	14.2857	yes	yes	yes_bednet		1		7.14286		4							yes_bednet	0		0	4	0	6	0	0	13	0	0
5B67		20	21		23	0	0	1	1	1	1	0			0			yes	yes_bednet		0				4											4	0
4N75		33	34		36	0	1	1	1	1	0	0			0			no	yes_bednet		0				4											4	0
3N18	11	12			15	1	1	1	1	0	1	1	0		0		no	yes							6											6	0
2M31	18				22								0				no								0											0	0
3N06	15		18	19	19	1	1	0	1	1	1	1	2	7.14286			no		yes_bednet	yes_bednet	2	1	7.14286	0	6											6	0	5	0	20	0	0	2
2N98		43			46	0	1	1	1	0	1	0			3	307.143		no							4							no_bednet	1	7.14286	1	5	0
3B77		6	7		9	1	1	1	1	1	1	0			0			yes	yes_bednet		0				6							no_bednet	0		1	7	0
4M41			18	19	20	0	0	0	1	1	1	0							yes_bednet	no_bednet	3	0	0		3							no_bednet	1	0	1	4	0
2B30	5	6	7	8	9	1	1	1	1	1	1	1	0		0		yes	no	yes_bednet	yes_bednet	0	0			7											7	0
2M12	6	7	8	9	10	1	1	1	1	1	1	1	0		0		no	yes	yes_bednet	no_bednet	0	0			7											7	0	36	0	0	0	0	0	0	0	0	0	1	0
6B04		49	50		52	0	0	1	1	0	1	0			3	0		no	yes_bednet		3				3											3	0
1B19	40	41	42	43	44	1	1	1	1	1	1	0	2	0	2	0	no	yes	yes_bednet	yes_bednet	2	1	0	0	6							yes_bednet	0		1	7	0
4N17	14	15		17	18	1	0	1	0	0	0	1	0		0		no	no		yes_bednet		0			3											3	0	0	0	0	33	0	0
3B33	7				11								0				no								0											0	0	59	0	0	88	6	0
2M32	22	23	24		26	0	0	1	1	1	0	0	0		0		no	no	yes_bednet		0				3							no_bednet	0		1	4	0
2N41	29	30	31		33	1	1	0	1	1	1	0	0		0		yes	yes	yes_bednet		0				5											5	0							0	0	0	0	0	0
1M55	12				16	1	0	0	0	0	0	0	0				no								1											1	0
3N84	56		57		60	1	1	0	1	1	1	0	0				yes		yes_bednet		0				5							yes_bednet	0		1	6	0
2B74	9	10	11		13	1	1	1	1	1	1	0	0		0		no	no	yes_bednet		0				6											6	0							0	0	0	0	0	0
4N67	37	38	39	40	41	1	1	1	1	0	1	1	0		0		yes	yes	yes_bednet	yes_bednet	0	0			6											6	0	12	0	0	2	0	0
8N51				20	21	0	0	0	0	0	0	1								yes_bednet		0			1											1	0
5M46	7	8		10	11	1	1	1	1	0	1	1	0		0		no	yes		no_bednet		0			6							no_bednet	0		1	7	0							0	0	0	0	0	0
6M82	37				41	1	1	0	0	0	0	0	0				yes								2											2	0	0	0	0	0	0	0
6M56		5	6	7	8	1	1	1	1	1	1	1			0			yes	yes_bednet	no_bednet	0	0			7	0	0	0	0	0	0	no_bednet	0		1	8	0							0	0	0	0	0	0
4M83		9			12	0	0	1	1	0	1	0			1	0		no							3											3	0
7B50			5	6	7	1	0	1	1	1	1	1							yes_bednet	yes_bednet	0	0			6	0	0	0	0	0	0	no_bednet	0		1	7	0
6B24		7	8	9	10	0	0	0	0	0	1	1			0			yes	yes_bednet	yes_bednet	0	0			2											2	0
4N98		5		7	8	0	1	1	1	0	1	1			0			no		no_bednet		0			5	0	0	0	0	0	0	yes_bednet	0		1	6	0
2N29	24				28	1	0	0	0	0	1	0	3	371.429			yes								2											2	0	0	0	0	0	0	0
1N51	25		27	28	29	1	0	0	0	0	0	0	0				yes		yes_bednet	no_bednet	0	0			1											1	0	0	0	0	0	0	0
2M92			42		44	0	0	0	1	0	0	0							yes_bednet		0				1							no_bednet	0		1	2	0
3M29	9	10	10	11	13	1	1	1	1	1	1	1	1	0	2	0	yes	yes	yes_bednet	yes_bednet	0	0			7							yes_bednet	0		1	8	0	27	0	0	24	0	0
2B20	9	10	11	12	13	1	1	1	1	1	1	1	3	0	3	0	yes	yes	yes_bednet	yes_bednet	3	3	0	0	7							yes_bednet	0		1	8	0
4N64					6																				0							no_bednet	0		1	1	0
3N31	10	11	12	13	14	1	1	1	1	1	1	1	0		0		yes	yes	yes_bednet	yes_bednet	0	0			7	0	0	0	0	0	0	yes_bednet	0		1	8	0	0	0	0	0	0	0	0	0	0	0	0	0
2M67	18	19			22	1	1	0	0	0	1	0	0		0		yes	yes							3											3	0	0	0	0	0	0	0
3M05	36	37	38	39	40	0	1	1	1	1	1	1	3	0	3	0	no	no	yes_bednet	no_bednet	3	3	0	0	6							no_bednet	1	0	1	7	0
5M82	17				21	1	1	0	0	0	0	0	0				yes								2											2	0
3M15	70	71	72	73	74	1	1	1	1	1	1	1	3	500	3	35.7143	yes	no	yes_bednet	yes_bednet	3	3	0	0	7							no_bednet	2	0	1	8	0	10	0	0	59	0	0	0	0	0	0	0	0
3N70	6		8	9	10	1	1	0	0	1	1	1	0				yes		yes_bednet	yes_bednet	0	0			5											5	0
2M53		18			21	0	1	1	1	0	0	0			0			yes							3							no_bednet	0		0	3	0							0	0	0	0	0	0
1B63	19	20	21		23	1	0	0	1	1	0	0	0		0		yes	yes	yes_bednet		0				3											3	0	16	0	0	11	0	0
5N56					5																				0							yes_bednet	0		1	1	0
3B35			13	14	15	0	0	0	1	1	1	1							yes_bednet	yes_bednet	0	0			4											4	0
1B14	10	11			14	1	1	1	1	0	1	0	0		0		no	no							5											5	0
2B11	7	8	9		11	1	1	1	1	1	1	0	0		0		yes	yes	yes_bednet		0				6											6	0	0	0	0	0	0	0
3B02		30	31		33	0	1	1	1	1	1	0			3	28.5714		yes	yes_bednet		1		0		5											5	0
12B85	46	47	48	49	50	1	0	1	1	1	1	1	0		0		yes	yes	yes_bednet	yes_bednet	0	0			6											6	0
7N46			19		21	0	0	0	0	1	1	0							yes_bednet		0				2											2	0
2M23	25	26	27		29	1	0	1	1	1	1	0	0		0		yes	yes	yes_bednet		0				5							yes_bednet	0		1	6	0	6	13	0	8	15	0
2N90	21	22	23	24	25								3		3	0	no	no	yes_bednet	yes_bednet	3	3		0	0											0	0
1B72	24		26	27	28	1	0	0	0	1	1	1	0				yes		yes_bednet	yes_bednet	0	0			4							yes_bednet	0		1	5	0	2	0	0	2	0	0
3B53		7	8	9	10	0	0	1	0	1	1	1			0			no	no_bednet	yes_bednet	0	0			4	0	0	0	0	0	0	yes_bednet	0		1	5	0
1M64	45	46	47		49	1	1	1	1	1	0	0	0		0		yes	no	yes_bednet		0				5											5	0
3B71	12				16	1	0	0	1	0	1	0	0				no								3											3	0	9	0	0	2	0	0
3N24	11	12	13	14	15	1	1	1	1	1	1	1	0		0		yes	no	yes_bednet	yes_bednet	0	0			7							yes_bednet	0		1	8	0	27	0	0	38	0	0
2M62	30		32		34								3	0			yes		yes_bednet		0				0											0	0
1N100	50	51	52		54	1	1	1	1	1	1	0	0		0		no	no	yes_bednet		0				6											6	0
4M58	7	8			11	1	0	1	1	0	1	0	0		0		no	yes							4							yes_bednet	0		1	5	0	0	0	0	0	0	0	0	1	0	0	0	0
1M58	5	6			9	1	0	1	1	0	1	0	0		0		no	yes							4							no_bednet	0		1	5	0	37	0	0	24	0	0	0	0	0	0	0	0
2N04				18	19	0	0	0	0	0	0	1								no_bednet		0			1											1	0
4N27				20	21	0	1	0	1	1	1	1								yes_bednet		0			5											5	0
1N84	6				10	1	1	0	1	1	1	0	0				yes								5											5	0	36	0	0	68	0	0
2B27	27	28	29		31	1	1	1	0	1	1	0	2	0	1		yes	no	yes_bednet		1				5											5	0
4M10	15	16			19	1	1	1	0	0	0	0	3	0	2	0	no	no							3											3	0	8	0	0	1	0	0
1M56	12	13	14	15	16	1	1	1	1	1	1	1	0		0		no	yes	yes_bednet	no_bednet	0	0			7											7	0	3	0	0	0	0	0
5B85	20				24	1	0	0	1	0	1	0	3	0			no								3							yes_bednet	0		1	4	0
4N87	14	15	16	17	18	1	1	1	1	1	1	1	1	0	0		yes	no	yes_bednet	yes_bednet	0	0			7	0	0	0	0	0	0	yes_bednet	0		1	8	0	0	0	0	0	0	0
5N61			35	38	37	0	0	0	0	1	0	1							yes_bednet	yes_bednet	0	0			2											2	0
2M36	28	29	30		32	1	0	0	0	1	1	0	1	0	1		no	yes	yes_bednet		0				3											3	0
1B13	10	11	12	13	14	1	1	1	1	1	1	1	0		0		yes	yes	yes_bednet	yes_bednet	0	0			7							yes_bednet	0		1	8	0	0	0	0	0	0	0
4B86	48		49	50	52	1	0	0	1	1	1	1	1	0			no		yes_bednet	yes_bednet	0	0			5											5	0	89	0	0	198	0	0
7M31	10	11	12	13	14	1	1	1	1	1	1	1	3	1714.29	3	171.429	no	no	yes_bednet	no_bednet	3	2	0	0	7							no_bednet	1	0	1	8	0	122	0	0	163	0	0	0	0	0	0	0	0
1N36	7	8	9	10	11	1	1	1	1	1	1	1	0		0		no	no	yes_bednet	yes_bednet	0	0			7							yes_bednet	0		1	8	0	17	0	0	9	0	0
5N51	19	20	21		23	1	0	1	1	1	1	0	0		0		yes	yes	yes_bednet		0				5											5	0							0	28	0	0	14	0
1M73	50		52		54	1	1	0	1	1	0	0	3	0			yes		yes_bednet		2		0		4											4	0
2N57	6				10	1	1	0	0	0	0	0	0				no								2											2	0
3M48	10	11	12	13	14	1	1	1	1	1	1	1	0		0		yes	yes	yes_bednet	no_bednet	0	0			7							no_bednet	0		1	8	0	33	0	0	22	0	0
1N73	15	16	17	18	19	1	1	1	1	1	1	1	0		0		yes	no	yes_bednet	yes_bednet	0	0			7											7	0	3	0	2	4	0	1	0	0	0	0	0	0
3M32	42	43	44		46	1	1	1	1	1	1	0	0		0		yes	yes	yes_bednet		0				6							no_bednet	0		1	7	0	83	0	0	73	0	0
6B50	30		32	33	34	1	1	0	1	1	1	1	1	0			yes		yes_bednet	yes_bednet	0	0			6											6	0	0	0	0	0	0	0
5N24		5	7	8	8	1	1	1	1	1	1	1			0			no	yes_bednet	no_bednet	0	0			7	0	0	0	0	0	0	yes_bednet	0		1	8	0							0	0	0	0	0	0
1M52	5	6	7	8	9	1	1	1	1	1	1	1	0		0		no	yes	yes_bednet	no_bednet	0	0			7	0	0	0	0	0	0	no_bednet	0		1	8	0
5M81		33	34	35	36	0	1	1	1	1	1	1			2	0		no	yes_bednet	yes_bednet	1	0	0		6							yes_bednet	0		0	6	0							0	5	0	0	3	0
3N45		11			14	0	0	1	1	0	1	0			0			no							3											3	0
2M54	27	28	29	30	31	1	0	1	1	1	0	1	3	0	3	50	yes	yes	yes_bednet	yes_bednet	3	2	0	0	5											5	0							48	8	0	43	12	0
4B53		7	9	10	10	0	1	1	1	1	1	1			0			no	yes_bednet	no_bednet	0	0			6							yes_bednet	0		1	7	0
4M05	6	7	8	9	10	1	1	1	1	1	1	1	2	0	3	0	yes	no	yes_bednet	no_bednet	3	2	0	0	7	0	0	0	0	0	0	no_bednet	1	0	1	8	0	21	0	0	9	0	0	0	25	0	0	8	0
3M64	18	19			22	1	1	1	0	0	0	0	0		0		no	yes							3											3	0
4M55		5	6		8	1	1	1	1	1	1	0			0			yes	yes_bednet		0				6											6	0							0	0	0	0	0	0
1B15	19	20	21		23	1	1	0	0	1	1	0	0		0		no	yes	yes_bednet		0				4											4	0
2M42	10	11		13	14	1	1	1	0	0	0	0	0		0		yes	yes		yes_bednet		0			3											3	0	0	0	0	0	0	0	0	0	0	0	0	0
1B18	13				17	1	0	0	1	0	1	0	3	742.857			yes								3											3	0	0	0	0	0	0	0
6M42					5																				0	0	0	0	0	2	0	no_bednet	0		1	1	0
1M50	52	53	54	55	56	1	0	1	1	1	1	1	0		0		yes	no	yes_bednet	yes_bednet	0	0			6											6	0							0	30	0	0	32	0
5N38	33	34	35	36	37	1	1	1	1	0	1	1	1	0	1	0	yes	yes	yes_bednet	yes_bednet	0	0			6							yes_bednet	0		1	7	0	0	0	0	0	0	0
2B66	18	19			22	1	1	1	0	0	0	0	0		0		no	no							3											3	0
8B39		5	6	7	8	1	1	1	1	1	1	1			0			yes	yes_bednet	yes_bednet	0	0			7	0	0	0	0	0	0	yes_bednet	0		1	8	0
2M13	28	29	30		32	1	1	1	1	1	1	0	0		0		yes	yes	yes_bednet		0				6											6	0	0	0	0	1	0	0	0	0	0	0	0	0
4B16			29		31	0	0	0	0	1	1	0							yes_bednet		0				2											2	0
2M09	75	76	77	78	79	1	1	1	1	1	1	1	2	7.14286	2	0	no	no	yes_bednet	no_bednet	0	0			7							no_bednet	0		1	8	0							0	0	0	0	0	0
1N62	29	30	31	32	33	1	1	1	0	0	1	1	0		0		no	yes	yes_bednet	no_bednet	0	0			5											5	0	0	0	0	0	0	0
5B04		16			19	0	1	1	1	0	1	0			0			no							4											4	0
3N21	14	15	16	17	18	1	1	1	1	0	1	1	0		0		yes	no	yes_bednet	yes_bednet	0	0			6							yes_bednet	0		1	7	0
2N33	5	6	7	8	9	1	1	1	1	1	1	1	0		0		yes	yes	yes_bednet	yes_bednet	0	0			7	0	0	0	0	0	0	no_bednet	0		1	8	0	21	0	0	19	0	0
2N32	5	6	7	8	9	1	1	1	1	1	1	1	0		0		yes	no	yes_bednet	no_bednet	0	0			7							no_bednet	0		1	8	0	3	0	0	2	0	0
1N87	9	10	11	12	13	1	1	1	1	1	1	1	0		0		yes	no	yes_bednet	yes_bednet	0	0			7	0	0	0	0	0	0	yes_bednet	0		1	8	0	0	0	0	0	0	0
5N10	45	46	47	48	49	1	1	1	1	1	1	1	0		0		no	yes	yes_bednet	no_bednet	0	0			7											7	0	0	0	4	0	0	3
2N88			7		9														yes_bednet		0				0											0	0
1B67	8	9	10		12	1	1	1	1	1	1	0	0		0		yes	no	yes_bednet		0				6											6	0
4N21	56	57	58	59	60	1	0	1	1	1	1	1	0		0		yes	yes	yes_bednet	no_bednet	0	0			6											6	0
10B03			59		61	1	0	0	1	1	1	0							yes_bednet		0				4											4	0
1M66	35	36	37	38	39	1	1	1	1	1	0	1	0		0		yes	yes	yes_bednet	no_bednet	0	0			6							yes_bednet	0		1	7	0							0	0	0	0	0	0
4M56	16	17	18		20	1	1	1	1	1	1	0	0		0		no	yes	yes_bednet		0				6											6	0	0	0	103	0	0	147
3B37	22	23			26	1	1	1	0	0	1	0	0		0		yes	no							4											4	0
3M50	16	17	18	19	20	1	0	1	1	1	1	1	0		0		no	no	yes_bednet	no_bednet	0	0			6											6	0
3B70		56	57		59	0	1	1	1	1	1	0			1	0		no	yes_bednet		0				5											5	0							0	10	0	0	20	0
6B60				13	14	0	0	0	1	0	1	1								no_bednet		0			3											3	0
3B73				6	7	0	1	0	1	1	1	0								yes_bednet		0			4	0	0	0	0	0	0	no_bednet	0		1	5	0
4B85	23				27	0	1	0	1	0	0	0	0				no								2											2	0
4N52	33	34	35		37	1	0	1	0	1	1	0	0		0		yes	no	yes_bednet		0				4											4	0
3B40	14	15	16		18	1	1	1	1	1	1	0	0		0		no	yes	yes_bednet		0				6											6	0
1M42	28	29	30	31	32	1	1	1	1	0	0	1	0		0		yes	yes	yes_bednet	no_bednet	0	0			5							no_bednet	0		0	5	0	7	0	0	4	0	0
6M53			56		58	0	0	0	0	1	1	0							yes_bednet		0				2											2	0
3M53		8		10	11	0	0	1	1	0	1	1			0			yes		no_bednet		0			4	0	0	0	0	0	0	no_bednet	0		1	5	0
2B56	35		37		39	1	0	0	1	1	1	0	0				no		yes_bednet		0				4											4	0	3	0	0	3	0	0
3N47			6	7	8	1	1	1	1	1	1	1							yes_bednet	no_bednet	0	0			7							no_bednet	0		1	8	0
1M33	15	16	17	17	19	1	1	1	1	1	0	1	0		0		yes	yes	yes_bednet	yes_bednet	0	0			6							yes_bednet	0		0	6	0
5N88				9	10	1	0	0	1	1	1	1								yes_bednet		0			5											5	0
2N23	53				57	1	0	0	0	0	0	0	0				yes								1											1	0
1B60	18	19		24	22	1	1	1	1	0	1	1	0		0		yes	yes		yes_bednet		0			6											6	0
7N55	49	50	53	54	53	1	1	1	1	1	1	1	3	450	3	50	yes	no	yes_bednet	yes_bednet	3	3	64.2857	0	7							yes_bednet	1	0	1	8	0	7	0	0	3	0	0
5B21			12		14	0	0	0	0	1	1	0							no_bednet		3		14.2857		2											2	0
1M09	10	11	12	14	14	1	1	1	1	1	1	1	0		0		yes	yes	yes_bednet	no_bednet	0	0			7							no_bednet	0		1	8	0							0	0	0	0	0	0
6N61			9	10	11	0	0	0	0	1	1	1							yes_bednet	no_bednet	1	0	0		3											3	0
4M01	6	7	8	9	10	1	1	1	1	1	1	1	0		0		yes	yes	yes_bednet	yes_bednet	0	0			7											7	0							0	0	0	0	0	0
1M08	14				18	1	0	0	0	0	0	0	0				yes								1											1	0	1	0	0	0	0	0
6N24			5	6	7	1	1	0	1	1	1	1							yes_bednet	no_bednet	0	0			6	0	0	0	0	0	0	yes_bednet	0		1	7	0
2M17	32	33	34	35	36	1	0	1	0	1	1	1	1	0	0		yes	no	yes_bednet	no_bednet	0	0			5											5	0
4M86	39				43	0	1	0	0	0	0	0	3	0			no								1											1	0	138	0	0	155	0	0
9B03			5	6	7	1	1	1	1	1	1	1							yes_bednet	yes_bednet	0	0			7							yes_bednet	0		1	8	0
1N45	33				37	1	1	1	1	1	1	0	2	0			yes								6											6	0	0	0	0	0	0	0
4B47			5		7	1	1	1	0	1	1	0							yes_bednet		0				5											5	0
3B74	48	49			52	1	1	0	1	0	1	0	3	278.571	3		no	no							4											4	0
2B29	58				62	0	1	0	0	0	1	0	3				yes								2											2	0
1M03	23	24	25	26	27	1	1	1	1	0	1	1	1	0	0		yes	no	yes_bednet	yes_bednet	0	0			6											6	0	0	0	0	3	0	0
2M33	65	66	67		69	1	1	1	1	1	1	0	1	0	1	0	yes	yes	yes_bednet		0				6							yes_bednet	0		1	7	0
7N60					10																				0							yes_bednet	0		1	1	0
5N52	6		8	9	10	1	0	0	1	1	1	1	0				yes		yes_bednet	yes_bednet	0	0			5	0	0	0	0	0	0	yes_bednet	0		1	6	0	9	0	0	0	0	0
6B21			34		36	0	1	0	0	1	1	0							yes_bednet		2		0		3											3	0
3B50	5	5	8	9	9	1	0	1	0	1	1	1	0		0		yes	yes	yes_bednet	no_bednet	0	0			5							yes_bednet	0		1	6	0	382	0	0	501	0	0	0	0	0	0	0	0
1M17	15	16	17	18	19	1	1	1	1	1	1	1	2	0	1	0	no	no	yes_bednet	no_bednet	0	0			7							no_bednet	0		1	8	0	12	0	0	4	0	0
3B80		5		7	8	0	1	1	1	0	1	1			0			yes		no_bednet		0			5											5	0
4N69	29	30	31		33	1	1	1	1	1	0	0	0		0		no	no	yes_bednet		0				5											5	0	26	0	0	25	0	0
5M18		65			68	0	1	1	1	1	1	0			3	64.2857		no							5							yes_bednet	2	0	1	6	0
2B03		22	23	24	25	0	1	1	1	0	1	1			0			yes	yes_bednet	yes_bednet	0	0			5											5	0
5N69		8	9		11	0	0	1	1	1	1	0			0			no	yes_bednet		0				4											4	0
8N48	6		7	8	10	1	1	0	0	1	0	1	0				yes		yes_bednet	yes_bednet	0	0			4											4	0
4M44	15	16	17	18	19	1	1	1	1	1	1	1	0		0		yes	no	yes_bednet	yes_bednet	0	0			7											7	0	66	0	0	59	0	0
1B83	15				19	1	0	0	0	0	0	0	0				no								1											1	0	61	0	0	33	0	0
1N94	22	23	29	25	26	1	1	1	1	0	1	1	1	0	1	0	yes	yes	yes_bednet	yes_bednet	0	0			6											6	0	0	0	0	0	0	0	0	0	0	0	0	0
2B46	30	31			34	1	1	1	1	0	0	0	0		0		yes	yes							4											4	0
6N36	32	33	34		36	0	0	1	1	1	1	0	0		0		no	yes	yes_bednet		0				4											4	0	1	0	0	1	0	0
3N89			55		57	0	0	0	1	0	1	0							yes_bednet		0				2											2	0
2B99	18	19	18	21	22	1	1	0	0	1	1	1	0		0		yes	no	yes_bednet	no_bednet	0	0			5							no_bednet	0		1	6	0	3	0	0	13	0	0
2B41	12	13	14		16	1	1	1	1	1	1	0	0		0		yes	yes	yes_bednet		0				6											6	0	43	0	0	35	0	0
6M63					25																				0							no_bednet	0		0	0	0
2M79	33				37	0	0	0	0	0	0	0	0				no								0											0	0
6B01	6	7	8	9	10	1	1	1	1	1	1	1	0		0		yes	yes	yes_bednet	yes_bednet	0	0			7	0	0	0	0	0	0	no_bednet	0		1	8	0	8	0	0	3	0	0
2N20	5	6	7		9	1	0	1	1	1	1	0	0		0		yes	yes	yes_bednet		0				5											5	0	0	0	0	0	0	0	0	0	0	0	0	0
1B41	29	30	31		33	1	0	1	1	0	1	0	0		0		no	yes	no_bednet		0				4											4	0	2	0	0	1	0	0
1M75	41	42	43		45	1	1	1	1	1	1	0	1	0	1	0	no	no	yes_bednet		1		0		6											6	0							0	1	0	0	5	0
4B20	30	31	32	33	34	1	1	0	1	1	1	1	0		0		yes	yes	yes_bednet	yes_bednet	0	0			6											6	0
3B32	18	19			22	1	1	1	1	0	1	0	0		0		no	no							5											5	0
6B66	16	17	18	19	20	1	1	1	1	1	1	1	0		0		yes	no	yes_bednet	no_bednet	0	0			7											7	0
4B24		16			19	0	0	1	1	0	0	0			2	0		no							2											2	0
3B47			5		7	1	1	1	0	1	1	0							yes_bednet		0				5											5	0
4B18					7																				0							no_bednet	0		1	1	0
7B69		47	48	49	50	0	1	1	1	1	1	1			3	7.14286		yes	yes_bednet	yes_bednet	2	0	42.8571		6											6	0
1N56	8	9	10	11	12	1	1	1	1	1	1	1	0		2	0	no	no	yes_bednet	yes_bednet	2	2	0	0	7											7	0
1M21	5	6	7	8	9	1	1	1	1	1	1	1	0		0		yes	yes	yes_bednet	no_bednet	0	0			7	0	1	0	0	2	0	no_bednet	0		1	8	0	25	0	31	4	0	34	0	0	0	0	0	0
1M18	12	13		15	16	1	1	1	0	0	1	0	3	1992.86	3	850	no	yes		no_bednet		2		828.571	4	0	0	0	0	6	0	no_bednet	1	350	1	5	0
1M63		5	6	7	8	0	1	1	1	1	1	1			0			yes	yes_bednet	no_bednet	0	0			6	0	0	0	0	0	0	no_bednet	0		1	7	0							0	0	0	0	4	0
3M43	6	7	8	9	10	1	1	1	1	1	1	1	0		0		no	yes	yes_bednet	no_bednet	0	0			7	0	0	0	0	0	0	no_bednet	0		1	8	0	3	0	0	1	0	0
3N100		10	11		13	0	1	1	1	1	1	0			0			yes	yes_bednet		0				5											5	0
1N39	71	72	73	74	75	1	1	1	1	1	1	1	3	1142.86	2	614.286	no	no	yes_bednet	yes_bednet	2	2	157.143	0	7							no_bednet	2	0	1	8	0
2M04	31	32	33	34	35	1	0	1	0	1	1	0	1	0	1	0	yes	yes	yes_bednet	yes_bednet	1	0	0		4							yes_bednet	0		0	4	0
1N80	15	16			19	1	0	1	1	0	0	0	0		0		yes	no							3											3	0
2M01	27				31	1	0	0	0	0	1	0	0				yes								2											2	0	0	0	0	0	0	0
1M86	14				18	1	1	0	0	0	0	0	0				no								2											2	0	0	0	0	0	0	0
3N83				5	6	1	1	1	1	1	1	1								yes_bednet		0			7							yes_bednet	0		1	8	0
6N26				7	8	0	0	0	0	0	0	1								yes_bednet		0			1							yes_bednet	0		1	2	0
4N18	56				60	1	1	0	1	0	1	1	3	164.286			no								5											5	0	1	0	0	0	0	0
2N70	27		29		31	1	1	0	0	1	0	0	0				yes		yes_bednet		0				3											3	0
4B45				5	6	1	1	0	1	1	1	1								yes_bednet		0			6											6	0
5N82				33	34	0	0	0	0	0	0	1								yes_bednet		0			1											1	0
2N62	10	11			14	1	1	1	1	1	1	0	0		0		no	yes							6											6	0	6	0	49	0	0	93
5B43			34		36	0	1	0	1	1	1	0							yes_bednet		0				4							no_bednet	0		1	5	0
3M58	32	33			36	0	0	1	1	0	1	0	0		0		no	yes							3											3	0	0	0	0	0	0	0	0	3	0	0	6	0
2N07	29	30	31	32	33	0	1	1	1	1	1	1	0		0		no	yes	yes_bednet	yes_bednet	0	0			6											6	0	0	0	0	0	0	0
5B13	46	47	48	49	50	1	0	1	1	1	1	1	0		0		yes	yes	yes_bednet	yes_bednet	0	0			6	0	0	0	0	0	0	yes_bednet	0		1	7	0	5	0	0	0	0	0	0	0	0	0	0	0
2B37	48	49	50	51	52	1	1	1	1	1	1	1	1	0	2	0	yes	no	yes_bednet	yes_bednet	3	2	0	0	7							no_bednet	1	0	1	8	0	30	0	0	3	0	0
10N48				12	13															yes_bednet		0			0											0	0
5M30		37		38	40	0	0	1	1	0	0	1			1	0		yes		no_bednet		0			3											3	0							0	12	0	0	31	0
3B09	9				13	1	0	0	0	0	0	0	0				yes								1											1	0	7	0	0	4	0	0
6M28	12	13	14	15	16	1	1	1	1	1	0	1	0		0		no	no	yes_bednet	no_bednet	0	0			6							no_bednet	0		1	7	0	17	0	0	10	0	0	0	21	0	0	7	0
2N44	6				10	1	1	0	0	0	0	0	0				no								2											2	0
2N55	19	15	12	18	23	1	1	1	1	1	1	1	0		0		yes	no	yes_bednet	yes_bednet	0	0			7											7	0	52	0	0	5	0	0
3N05				10	11	0	0	0	0	0	1	1								yes_bednet		0			2							yes_bednet	0		1	3	0
5N87	34		35	36	38	1	1	1	0	1	1	1	3	150			yes		yes_bednet	yes_bednet	3	2	0	0	6							no_bednet	1	0	1	7	0	34	0	0	5	0	0
4B51			46	47	48	0	1	0	1	1	1	1							yes_bednet	yes_bednet	1	0	0		5											5	0
5B35			5	6	7	0	0	0	0	1	1	1							yes_bednet	yes_bednet	0	0			3											3	0
4M82	9				13	1	1	0	0	0	0	0	0				yes								2											2	0	0	0	0	0	0	0
1B35	56				60	1	1	0	0	0	1	0	0				yes								3											3	0
4B67	39	40	41		43	1	0	1	1	1	1	0	0		0		yes	no	yes_bednet		0				5											5	0
7B20				22	23	0	0	0	0	0	0	1								yes_bednet		0			1											1	0
2N78	10				14	1	0	0	0	0	0	0	0				no								1											1	0
1N14	49		51	52	53	1	1	0	1	1	1	1	0				no		yes_bednet	yes_bednet	0	0			6							yes_bednet	0		1	7	0	0	0	0	0	0	0
5M40	38	39	40		42	1	1	1	0	1	1	0	1	0	1	0	no	no	yes_bednet		1		0		5	0	0	0	0	0	0	no_bednet	0		1	6	0	0	0	0	0	0	0
1B95		56			59	0	1	1	1	0	0	0			0			no							3											3	0
4M35	17	18	19	20	21	1	1	1	1	1	1	1	0		0		yes	no	yes_bednet	yes_bednet	0	0			7											7	0
1N21	8	9	12		12	1	0	1	1	1	0	0	0		0		yes	no	yes_bednet		0				4											4	0	0	0	0	2	0	0
4B06	22		24		26	0	0	0	1	0	1	0	0				yes		yes_bednet		0				2											2	0
7B01		15	15		18	0	0	1							3	214.286		no	yes_bednet		3				0											0	0
3B07			16	17	18	0	0	0	1	1	1	1							yes_bednet	yes_bednet	0	3		0	4											4	0
2M52	31	32	33	34	35	0	0	1	1	0	1	1	1	0	1	0	no	yes	yes_bednet	yes_bednet	1	0	0		4							yes_bednet	0		1	5	0
7B30		18	20		21	0	0	1	1	1	1	0			0			yes	yes_bednet		0				4											4	0
2N91		20	21		23	0	1	1	1	1	0	0			0			yes	yes_bednet		0				4											4	0
2N100		17			20	0	0	1	0	0	1	0			0			no							2											2	0
6N51			5	6	7	1	0	0	1	1	1	1							yes_bednet	no_bednet	0	0			5	0	0	2	0	0	11	no_bednet	0		1	6	0
5M53		35			38	0	0	1	1	0	1	0			0			yes							3							no_bednet	0		1	4	0							0	0	0	0	0	0
2N74		9	10	11	12	1	1	1	1	1	1	1			0			no	no_bednet	no_bednet	-1	0			7	0	1	2	0	2	2	no_bednet	0		1	8	0
4M43	17		19	20	21	1	1	0	1	1	1	0	0				no		yes_bednet	yes_bednet	0	0			5											5	0
9B66		5	6	7	8	1	1	1	1	1	1	1			0			yes	yes_bednet	yes_bednet	0				7											7	0
2B53	30	31		33	34	0	0	1	1	0	0	0	2	0	2		no	yes		yes_bednet		2			2							yes_bednet	0		1	3	0
1M61	67		69		71	1	1	0	1	1	1	0	3	121.429			yes		yes_bednet		2		0		5											5	0
2B50	7	8			11	1	0	0	1	1	1	0	0		0		yes	yes							4											4	0	4	0	0	14	0	0
3M47	6	7	8	47	10	1	1	1	1	1	1	1	0		0		no	no	yes_bednet	no_bednet	0	0			7	0	0	0	0	0	0	no_bednet	0		1	8	0	12	0	0	19	0	0
2N60	5	6			9	1	0	1	1	0	1	1	0		0		yes	yes							5							yes_bednet	0		1	6	0	0	0	0	0	0	0	0	55	0	0	40	0
1M51	33		35	36	37	1	1	0	1	1	1	1	0				yes		yes_bednet	no_bednet	0	0			6											6	0
1M02	60				64	1	0	0	0	0	0	0	0				yes								1											1	0
1M41	27	28	29	30	31	1	1	0	0	1	1	0	2	0	1	0	no	no	yes_bednet	no_bednet	1	2	0		4							no_bednet	1	0	1	5	0
1N24	35	36	37	38	39	1	1	1	1	1	1	1	1	0	0		yes	no	yes_bednet	no_bednet	0	0			7							yes_bednet	0		1	8	0	0	0	0	0	0	0
1M25	18	19	20		22	0	1	1	1	1	1	0	0		0		yes	yes	yes_bednet		0				5											5	0	571	0	0	569	0	0
1B91	18	19	20		22	0	0	1	1	1	1	0	1		1	0	no	no	yes_bednet		1		0		4							yes_bednet			1	5	0
5M04			5	6	7	1	1	1	0	1	1	1							yes_bednet	yes_bednet	0	0			6							yes_bednet	0		1	7	0
2N22	30	31	32		34	1	1	1	1	1	0	0	0		0		yes	no	yes_bednet		0				5							yes_bednet	0		1	6	0
4N76				5	6	1	1	0	1	1	1	1								yes_bednet		0			6							yes_bednet	0		1	7	0
2M10	32	33	34		36	1	1	1	1	0	0	0	0		0		no	yes	yes_bednet		0				4							yes_bednet	0		0	4	0	6	0	0	6	0	0
3B90	42		44	45	46	1	1	0	1	1	1	1	2	0			yes		yes_bednet	yes_bednet	0	0			6											6	0
2B68	39	40	41	42	43	1	1	1	0	1	1	1	1	0	1	0	no	no	yes_bednet	no_bednet	0	0			6											6	0
2N96	9	10	11		13	1	1	1	1	1	1	1	0		0		yes	yes	yes_bednet		0				7											7	0
3N27	26	27	28	28	30	1	0	0	1	1	1	1	0		0		yes	yes	yes_bednet	no_bednet	0	0			5											5	0	0	0	0	0	0	0
4N46	15	16			19	1	1	1	1	0	0	0	0		0		yes	yes							4											4	0	0	0	0	0	0	0
2M78	32				36	1	0	0	0	0	0	0	0				yes								1											1	0
4M93				41	42	0	0	0	0	0	1	1								no_bednet		0			2							no_bednet	0		1	3	0
1B44	75	76		78	79	1	1	1	0	0	0	0	0		0		yes	yes		yes_bednet		0			3							yes_bednet	0		1	4	0
1B57	56	57	58	59	60	1	1	1	1	1	1	1	0		0		yes	yes	yes_bednet	yes_bednet	-1	0			7							yes_bednet	0		1	8	0	8	0	0	16	0	0
4B60		23	24		26	0	1	1	1	1	0	0			0			yes	yes_bednet		0				4											4	0
4M09	44	45	46	47	48	1	1	1	1	0	1	1	0		0		yes	no	yes_bednet	yes_bednet	0	0			6							no_bednet	0		1	7	0	0	0	0	0	0	0	0	0	0	0	0	0
6N48			40		42	0	0	0	0	1	1	0							yes_bednet		0				2											2	0
5N18				19	20	0	0	0	0	0	1	1								yes_bednet		0			2											2	0
7N35	47	48		50	51	1	1	1	1	0	1	1	0		0		yes	yes		yes_bednet		0			6							yes_bednet	0		1	7	0
7N36				19	20	0	0	0	0	0	1	1								yes_bednet		0			2											2	0
1N32	10	11	12	13	14	1	1	1	1	1	1	1	2	0	0		yes	no	yes_bednet	no_bednet	0	0			7							yes_bednet	0		1	8	0	12	0	0	22	0	0
12N85					50																				0							yes_bednet	0		1	1	0
1M90		9	10		12	1	1	1	1	1	1	0			0			no	yes_bednet		0				6											6	0							0	101	0	0	34	0
5N17	49	50	51	52	53	1	0	1	1	1	1	1	2	21.4286	2	0	no	yes	yes_bednet	yes_bednet	2	2	0	0	6											6	0	0	0	0	0	0	0
3M20			20		22	0	1	0	0	1	0	0							yes_bednet		0				2											2	0
4N54		19			22	0	1	1	0	0	0	0			0			yes							2											2	0							0	0	0	0	0	0
1N93	21	22	23	24	25	1	1	1	0	1	1	1	0		0		yes	yes	yes_bednet	yes_bednet	0	0			6							yes_bednet	0		1	7	0	0	0	0	0	0	0
3M54	6	7	8	9	10	1	1	1	1	1	1	1	0		0		yes	no	yes_bednet	yes_bednet	0	0			7											7	0							0	0	0	0	0	0
2B18	34				38	0	0	1	0	0	0	0	2				yes								1											1	0	1	0	0	0	0	0
1N11	8	9	12	13	12	1	1	1	1	1	1	1	0		0		no	yes	yes_bednet	yes_bednet	0	0			7											7	0	0	0	0	0	0	0
4M17	10	11	12	13	14	1	1	1	1	1	1	0	0		0		yes	no	yes_bednet	yes_bednet	0	0			6							no_bednet	0		1	7	0
3M44	35	36	37	38	39	1	0	1	1	1	1	1	0		0		yes	no	yes_bednet	yes_bednet	0	0			6											6	0	0	0	0	2	0	0	0	0	0	0	0	0
4B62	10	11			14	1	1	1	1	0	1	0	0		0		no	no							5											5	0	93	0	0	54	0	0
3M30	32	33	34		36	1	0	1	1	1	1	0	0		0		no	yes	yes_bednet		0				5							yes_bednet	0		0	5	0							0	0	0	0	0	0
3M57				5	6	0	1	1	1	0	1	1								yes_bednet		0			5	0	0	0	0	0	0	yes_bednet	0		1	6	0
1B77	24	25	26		28	0	1	1	1	0	0	0	0		0		yes	yes	yes_bednet		0				3											3	0
1M46	29	30			33	0	1	1	0	0	1	0	0		0		yes	yes							3							yes_bednet	0		1	4	0
3N54		13	14		16	0	1	1	1	1	1	0			0			yes	yes_bednet		0				5											5	0
1B31	45	46	47		49	1	1	1	0	1	1	0	3	278.571	3	21.4286	yes	yes	yes_bednet		2		0		5											5	0
1B75	33	34		36	37	0	0	1	1	0	0	0	0		0		yes	yes		yes_bednet		0			2											2	0	0	0	0	1	0	0
3B48	7	8	9	10	11	1	1	1	1	1	1	1	0		0		yes	yes	yes_bednet	yes_bednet	0	0			7	0	0	0	0	0	0	yes_bednet	0		1	8	0	8	0	0	0	0	0
2B05	26				30	0	1	0	1	0	1	0	1				yes								3											3	0	0	0	0	0	0	0
5N96	25				29	1	1	0	0	0	0	0	0				yes								2											2	0
1N34	50	51	52	55	54	1	1	1	1	1	1	1	2	185.714	2	71.4286	yes	no	yes_bednet	yes_bednet	1	0	0		7											7	0	0	0	0	0	0	0
4B41	8	9	10	11	12	1	1	1	1	1	1	1	0		0		yes	yes	no_bednet	yes_bednet	0	0			7							yes_bednet	0		1	8	0	4	0	0	0	0	0
3M41	11	12	13	14	15	1	1	1	1	1	1	1	0		0		no	no	yes_bednet	no_bednet	0	0			7							no_bednet	0		1	8	0	162	0	926	66	0	845
5B90			15		17	0	0	0	1	1	1	0							yes_bednet		0				3											3	0
5B17	8	9	10		12	1	1	1	1	1	1	1	1	0	1	0	no	no	yes_bednet		0				7							no_bednet	0		1	8	0	0	0	0	0	0	0
2B90	10		12		14	1	1	0	1	1	1	0	0				yes		yes_bednet		0				5											5	0
6B17	14	15	16		18	1	0	1	1	1	1	0	3	1471.43	3	1321.43	no	no	yes_bednet		3		557.143		5							no_bednet	2	114.286	1	6	0	119	8	0	8	11	0
2N01	50	50	51	52	54	1	1	1	1	1	1	1	0		0		no	no	yes_bednet	no_bednet	0	0			7							yes_bednet	0		1	8	0							0	0	0	0	0	0
2M71	5	6	7	8	9	1	0	1	1	1	1	1	0		0		yes	yes	yes_bednet	no_bednet	0	0			6	0	0	0	0	0	0	yes_bednet	0		1	7	0							0	0	0	0	0	0
4B01	14	15			18	1	1	1	0	0	1	0	0		0		yes	yes							4											4	0	5	0	0	6	0	0
6N46			23		25	0	0	0	0	0	1	0							yes_bednet		3				1											1	0
3M49	54		58	57	58	1	1	0	1	1	1	1	0				yes		yes_bednet	no_bednet	0	0			6											6	0	20	0	0	35	0	0
3N38	10	11	12	13	14	1	1	1	1	1	1	1	0		0		yes	no	yes_bednet	yes_bednet	0	0			7							yes_bednet	0		1	8	0	0	0	0	0	0	0
8B66		11	12	13	14	0	1	1	1	1	1	1			0			no	yes_bednet	yes_bednet	0	0			6											6	0
5B33	17	18		20	21	1	0	1	1	0	0	1	0		0		yes	no		yes_bednet		0			4							no_bednet	0		1	5	0	0	0	0	0	0	0
2N86	20	21	20		24	0	1	1	0	0	1	0	2		2	0	yes	yes	yes_bednet		0				3											3	0	5	0	2	5	0	2	0	0	0	0	0	0
7N26				18	19	0	0	0	1	0	0	1								no_bednet		0			2											2	0
1M92			18		20	0	0	0	1	1	1	0							yes_bednet		0				3											3	0
2N46	74				78	1	0	0	0	0	0	0	0				yes								1											1	0
8M01				21	22	0	0	0	0	0	0	1								no_bednet		0			1											1	0
1M47	10	11	12	13	14	1	1	1	1	1	1	1	0		0		no	no	yes_bednet	no_bednet	0	0			7	0	0	0	0	0	0	yes_bednet	0		1	8	0	1	0	0	2	0	0	0	0	0	0	0	0
3B20	18	19	19		22	1	1	1	1	1	1	0	3	0	3	0	yes	yes	yes_bednet		3		0		6											6	0
6N78					5																				0							yes_bednet	0		0	0	0
2B26	32	33			36	1	0	1	0	0	1	0	0		0		yes	yes							3											3	0							0	9	0	0	6	0
4N70			6		8	1	1	0	1	1	1	1							yes_bednet		0				6											6	0
4M40	8	9	10	10	12	1	1	1	1	1	1	1	0		0		no	no	yes_bednet	no_bednet	0	0			7	0	0	0	0	0	0	no_bednet	0		1	8	0	40	0	0	47	0	0
1B47	29	30	31		33	1	0	1	0	1	1	0	2	0	1	0	yes	yes	yes_bednet		0				4											4	0
2B36	22		24		26	1	0	0	0	1	1	0	0				yes		yes_bednet		0				3											3	0
3M90		31	32		34	1	1	1	1	1	0	0			0			yes	yes_bednet		0				5											5	0							0	15	0	0	9	0
1M15	44	45	46	47	48	1	1	1	1	1	1	1	1	0	0		no	no	yes_bednet	no_bednet	0	0			7											7	0	9	0	0	13	0	0	0	0	0	0	0	0
2N65	28	29	30	31	32	0	1	1	1	1	0	1	0		0		yes	yes	yes_bednet	yes_bednet	0	0			5							yes_bednet	0		1	6	0	0	0	0	0	0	0
9B85		18	19		21	0	0	1	1	1	1	0			1	0		yes	yes_bednet		1		0		4											4	0
3N42	16	17			20	1	0	1	0	0	1	0	2	0	1	0	no	no							3											3	0
1M48	36		38	39	40	1	0	0	1	1	1	1	0				yes		yes_bednet	no_bednet	0	0			5							yes_bednet	0		1	6	0	4	0	0	6	0	0
7B57		18	19		21	0	0	1	1	1	1	0			0			no	yes_bednet		0				4											4	0
5B69	9	10	11		13	1	1	1	1	1	0	0	2	0	1	0	yes	yes	yes_bednet		0				5											5	0
3M82	8				12	1	1	0	0	0	0	0	0				yes								2											2	0	0	0	0	0	0	0
4B40	32	33	34	37	36	1	1	0	0	1	1	1	3	135.714	3	242.857	no	yes	yes_bednet	yes_bednet	3	3	485.714	542.857	5											5	0
1B11	31	32	33		35	1	1	1	0	1	1	0	0		0		yes	yes	yes_bednet		0				5											5	0	12	0	0	8	0	0	0	0	0	0	0	0
1B73	31				35	1	1	0	1	0	1	0	0				yes								4											4	0	0	0	0	0	0	0
2B92	5	6			9	1	1	1	1	0	0	0	0		0		yes	no							4											4	0							0	6	0	0	24	0
5M29	11	12	13	14	15	1	1	1	1	1	1	1	0		0		yes	no	yes_bednet	yes_bednet	0	0			7							yes_bednet	0		1	8	0	4	0	0	3	0	0
2N75	17	18			21	1	0	1	0	0	0	0	0		0		no	no							2											2	0
1B45	34		36	37	38	0	1	0	1	0	1	1	0				yes		yes_bednet	yes_bednet	0	0			4											4	0	372	0	0	225	0	0
4M23			56		58	0	0	0	0	1	0	0							yes_bednet		0				1											1	0
4B66	20	21	22	23	24	1	1	0	1	1	1	1	0		0		yes	yes	yes_bednet	yes_bednet	0	0			6											6	0
6N17		15			18	0	1	1	1	0	1	1			0			no							5											5	0
2N13	36	37	38	39	40	1	1	1	1	1	1	1	2	0	1	0	yes	no	yes_bednet	yes_bednet	0	0			7							no_bednet	0		1	8	0
2B21		8	9	10	11	0	1	1	1	1	1	1			1			no	yes_bednet	no_bednet	1	2	0	0	6							no_bednet	0		1	7	0
8B33				20	21	1	0	0	1	0	1	1								yes_bednet		1			4											4	0
2M47	32	33	34	35	36	1	1	1	0	1	1	1	3	0	1	0	no	no	yes_bednet	yes_bednet	0	0			6											6	0	0	0	0	0	0	0	0	0	0	0	0	0
3N09	5	6		8	9	1	1	1	1	0	1	1	0		0		no	no		yes_bednet		0			6											6	0
3N88			6	7	8	1	0	0	1	1	1	1							yes_bednet	yes_bednet	0	0			5											5	0
1M45	44	45	46	47	48	1	1	1	1	1	1	1	0		0		yes	no	yes_bednet	yes_bednet	0	0			7	0	0	0	0	0	0	no_bednet	0		1	8	0	0	0	0	0	0	0	0	15	0	0	11	0
3M59	5	6		8	9	1	1	1	1	0	1	1	0		0		yes	yes		yes_bednet		0			6	0	0	0	0	0	0	no_bednet	0		1	7	0
3M60	11	12	13	14	15	1	1	1	1	1	1	1	0		0		no	no	yes_bednet	no_bednet	0	0			7	0	0	0	0	0	0	no_bednet	0		1	8	0							0	8	0	0	8	0
4B07			31	32	33	0	0	0	1	1	0	1							yes_bednet	yes_bednet	3	2	92.8571	0	3											3	0
5B80	45	46	45	46	49	1	1	1	1	1	1	1	0		0		no	no	yes_bednet	no_bednet	0	0			7											7	0
3N75	10	11	12		14	1	1	1	1	1	1	0	0		0		no	no	yes_bednet		0				6											6	0	0	0	0	0	0	0
1B01	41		43	44	45	1	1	0	1	1	1	1	3	642.857			yes		yes_bednet	yes_bednet	3	3	242.857	250	6											6	0	1	0	0	4	0	0
1M81	8	9	10		12	1	1	1	1	1	1	0	0		0		yes	yes	yes_bednet		0				6	0	0	0	0	0	0	no_bednet	0		1	7	0	37	0	0	21	0	0	0	0	0	0	0	0
1M38	29				33	1	1	0	1	1	1	0	0				yes								5											5	0	8	0	0	3	0	0
2B60	62	63	64	65	66	1	1	1	1	1	1	1	0		0		yes	yes	yes_bednet	no_bednet	0	0			7											7	0	3	0	0	4	0	0
2B78	46	47	48		50	1	1	1	0	1	1	0	0		0		yes	yes	yes_bednet		0				5											5	0	0	0	0	0	0	0
3B46	10				14	1	0	0	0	0	0	0	0				yes								1											1	0
5N58		12			15	0	1	1	0	0	0	0			0			no							2							no_bednet	0		1	3	0
3B81	24	25			28	1	1	1	0	0	1	0	0		0		yes	yes							4											4	0	1	0	0	0	0	0
4B17	55	56	57	57	59	1	1	1	1	1	1	1	3	1164.29	3	414.286	yes	no	yes_bednet	yes_bednet	3	3	592.857	450	7							yes_bednet	2	285.714	1	8	0
1M87	63	64			67	1	0	1	1	0	1	0	3	0	2	0	yes	yes							4											4	0	153	0	0	87	0	0
4B48	5	6	7	8	9	1	1	1	1	1	1	1	0		0		yes	yes	yes_bednet	no_bednet	0	0			7											7	0
5N98		13		15	16	0	1	1	1	0	1	1			1	0		no		yes_bednet		0			5											5	0
2B5					30																				0							yes_bednet	0		0	0	0
2N12	7	8		10	11	1	1	1	1	0	1	1	0		0		yes	no		yes_bednet		0			6											6	0
2B10	28		30		32	1	1	0	1	1	1	0	0				yes		yes_bednet		0				5											5	0
2M68		5	6		8	1	1	1	1	1	1	0			0			yes	yes_bednet		0				6	0	0	0	0	0	0	no_bednet	0		1	7	1
4M15	13	14			17	1	0	1	1	1	1	0	1	35.7143	1	0	yes	no							5							no_bednet	0		0	5	1
4N14					28																				0							no_bednet	0		0	0	1
8N63				6	7	0	0	0	0	1	1	1								yes_bednet		0			3											3	1
2N89			23		25	0	0	0	1	1	1	0							yes_bednet		1				3											3	1
2M07	8	9	10	11	12	1	1	1	1	1	1	1	0		0		yes	yes	yes_bednet	no_bednet	0	0			7	0	0	0	0	0	0	no_bednet	0		1	8	1
7M36					6																				0	0	0	0	0	0	0	no_bednet	0		1	1	1
3M09	69	70	71	72	73	1	0	1	1	1	1	1	0		0		yes	yes	yes_bednet	yes_bednet	0	0			6											6	1							0	0	0	0	0	0
2N18	9	10	11	12	13	1	1	1	1	1	1	1	0		0		no	yes	yes_bednet	yes_bednet	0	0			7											7	1
4N10	6	7	10	11	10	1	1	1	1	1	1	1	0		0		no	yes	yes_bednet	yes_bednet	0	0			7											7	1	19	0	11	8	0	12	0	9	0	0	4	0
1B36	38	39	40		42	1	1	1	1	1	1	0	0		0		yes	yes	yes_bednet		0				6											6	1	7	0	0	0	0	0
8M53				22	23	0	0	0	0	0	1	1								no_bednet		0			2											2	1
1M14	28	29	30	31	32	1	1	1	1	1	1	1	0		0		no	no	yes_bednet	yes_bednet	0	0			7	0	0	0	0	0	0	no_bednet	0		1	8	1	1	0	17	1	0	22
1B86	6	7	8	9	10	1	1	1	1	1	1	1	1	0	1	0	no	no	yes_bednet	yes_bednet	0	0			7	0	11	0	0	13	0	no_bednet	0		1	8	1
6N60				14	15	0	0	0	0	0	0	1								no_bednet		3		0	1											1	1
1N46	33	34	35	36	37	1	1	1	1	1	1	1	3	250	2	0	no	no	yes_bednet	no_bednet	1	1	0	0	7							no_bednet	0		1	8	1	16	0	6	6	0	0
2B69	17	18	19	20	21	1	1	1	1	0	1	1	3	0	3	0	yes	yes	yes_bednet	yes_bednet	1	1		0	6											6	1
6M17		68	69		71	0	1	1	1	1	1	0			2	0		no	yes_bednet		0				5											5	1
2N48	10	11	12	12	14	1	1	1	1	1	1	1	0		0		yes	no	yes_bednet	no_bednet	0	0			7											7	1	92	0	0	31	0	0
4N02					8																				0	0	0	0	0	0	0	no_bednet	0		1	1	1
1B09	42			45	46	1	1	0	0	0	1	0	3	35.7143			yes			yes_bednet		2			3											3	1	0	0	0	0	0	0
3B60	5	6	7	8	9	1	1	1	1	1	1	1	0		0		yes	yes	yes_bednet	yes_bednet	0	0			7	0	0	0	0	0	0	yes_bednet	0		1	8	1
3N56		40	41		43	0	0	1	1	1	1	0			0			no	yes_bednet		0				4							no_bednet	0		1	5	1
8M31	12	13	14		16	1	1	1	1	1	1	0	3	314.286	2		no	no	yes_bednet		1		0		6							yes_bednet	0		1	7	1							0	27	0	0	50	0
3B18	9	10		12	13	1	0	1	1	0	1	1	0		0		yes	no		no_bednet		0			5											5	1
2N67	14	15			18	1	1	1	1	0	1	0	0		0		yes	yes							5							yes_bednet	0		1	6	1
1B46	14	15	16	17	18	1	1	1	1	1	1	1	0		0		no	yes	yes_bednet	no_bednet	0	0			7											7	1
3N14	14	15	16	17	18	1	1	1	1	1	1	1	1	0	2	0	yes	yes	yes_bednet	no_bednet	2	2	0	0	7							no_bednet	0		1	8	1	6	0	2	11	0	0
1M24	62	63	64	5	66	1	1	1	1	1	1	1	3	0	3	0	no	yes	yes_bednet	yes_bednet	3	2	0	0	7							no_bednet	1	0	1	8	1	79	0	347	58	0	284	0	4	0	0	0	0
4B50	12	13	14	17	16	1	1	1	1	1	1	1	0		0		yes	no	yes_bednet	yes_bednet	0	0			7											7	1	0	0	0	0	0	0
5N45			10	11	12	0	0	0	0	1	1	1							yes_bednet	yes_bednet	0	0			3											3	1
6M65					7																				0	0	0	0	0	0	0	no_bednet	0		1	1	1
9M29					5																				0	0	0	0	0	0	0	no_bednet	0		1	1	1
7B13			14		16	0	1	1	1	1	1	0							no_bednet		0				5							yes_bednet	0		1	6	1
4M81	40	41	42	43	44	1	1	1	1	1	1	1	3	0	3	0	yes	yes	yes_bednet	yes_bednet	2	2	0	0	7							no_bednet	0		1	8	1	5	0	0	1	0	0
5B24		5	6		8	1	1	1	1	1	1	0			2	0		yes	yes_bednet		3		0		6											6	1
3M08	36	37	38	39	40	1	1	1	1	1	1	1	3	3028.57	3	357.143	yes	no	yes_bednet	yes_bednet	3	3	242.857	0	7							no_bednet	1	0	1	8	1	5	0	0	0	0	0	0	0	0	0	0	0
2M03	26	27		28	30	1	1	1	1	0	1	1	0		0		no	no		yes_bednet		0			6							no_bednet	0		1	7	1	0	0	18	0	0	30
1B81	7			10	11	1	0	0	1	0	1	1	0				yes			no_bednet		0			4	0	2	0	0	5	0	yes_bednet	0		1	5	1	68	0	0	43	0	0
8B53					10																				0							no_bednet	0		1	1	1
7B66	47		49	50	51	1	1	0	1	1	1	1	3	0			no		yes_bednet	yes_bednet	3	2	0	0	6											6	1
3N48	54	55	56	57	58	1	1	1	1	1	1	1	0		0		yes	no	yes_bednet	yes_bednet	0	0			7							yes_bednet	0		1	8	1	0	0	0	0	0	0	0	0	0	0	0	0
1N30	8			11	12	1	1	0	1	0	1	1	0				no			yes_bednet		0			5	0	0	0	0	0	0	yes_bednet	0		1	6	1	2	0	0	0	0	0
3B22	5	6		8	9	1	1	1	1	0	1	1	0		0		no	no		no_bednet		0			6	0	0	0	0	0	0	no_bednet	0		1	7	1
2N34	17	18	19	20	21	1	1	1	1	1	1	1	0		0		yes	no	yes_bednet	yes_bednet	0	0			7											7	1
4N96	23	24	25		27	1	1	1	1	1	1	0	0		0		no	yes	yes_bednet		-1				6											6	1
3B65	16		18		20	0	0	0	1	1	1	0	0				yes		yes_bednet		0				3											3	1
4N08			12	13	14	0	0	0	1	1	1	1							yes_bednet	no_bednet	0	0			4											4	1
5B31	20	21	22		24	1	1	1	0	1	1	0	3	0	2	7.14286	no	no	yes_bednet		2		64.2857		5											5	1							0	0	0	0	0	0
6M60					7																				0	0	0	0	0	0	0	no_bednet	0		1	1	1
4N22	10	11	12	13	14	1	1	1	1	1	1	1	0		0		yes	no	yes_bednet	yes_bednet	0	0			7	0	0	0	0	0	0	no_bednet	0		1	8	1
2M64	58	59		61	62	1	0	1	0	0	0	1	0		0		yes	yes		yes_bednet		0			3											3	1	6	0	0	6	0	0	0	6	0	0	6	0
1M65	9	10	11	12	13	1	1	1	1	1	1	1	0		0		yes	yes	yes_bednet	no_bednet	0	0			7	0	3	0	0	6	0	no_bednet	0		1	8	1							0	18	0	0	22	0
6N73	6	7	8	9	10	1	1	1	1	1	1	1	0		0		yes	no	yes_bednet	yes_bednet	0	0			7	0	0	0	0	0	0	yes_bednet	0		1	8	1	7	0	0	7	0	0	0	89	0	0	38	0
5N35	16	17		19	20	1	1	1	1	0	1	1	0		0		yes	yes		yes_bednet		0			6							no_bednet	0		1	7	1	0	0	24	3	0	52
1B90	7				11	1	1	0	1	0	1	0	0				yes								4	0	4	0	0	6	0	no_bednet	0		1	5	1
2M08	9	10	11	12	13	1	1	1	1	1	1	1	0		0		no	yes	yes_bednet	no_bednet	0	0			7	0	0	0	0	0	0	no_bednet	0		1	8	1							0	0	0	0	0	0
4M75	17	18	19	20	21	1	1	1	1	1	1	1	3	0	3	0	no	yes	yes_bednet	no_bednet	2	2	0	0	7							no_bednet	1	0	1	8	1	0	0	45	0	0	51
7M48					5																				0	0	0	0	0	0	0	no_bednet	0		1	1	1
4B33					17																				0	0	0	0	0	0	0	yes_bednet	0		1	1	1
9N63					18																				0	0	0	0	0	0	0	no_bednet	0		1	1	1
2B6					15																				0							yes_bednet			1	1	1
3B31	49	50	51	51	53	1	1	1	1	1	1	1	3	0	3		no	yes	yes_bednet	yes_bednet	3	3	7.14286	0	7											7	1
1M44	10	11	12	13	14	1	1	1	1	1	1	1	0		0		yes	yes	yes_bednet	yes_bednet	0	0			7											7	1	609	0	0	560	0	0
4M18		15		17	18	0	1	1	1	0	1	1			0			no		no_bednet		0			5							no_bednet	0		0	5	1
3M26		5	6	7	8	1	1	1	1	1	1	1			0			yes	yes_bednet	no_bednet	0	0			7	0	30	0	0	38	0	no_bednet	0		1	8	1
6B13	18	19	20	21	22	1	1	1	1	1	1	1	0		0		yes	no	yes_bednet	yes_bednet	0	0			7											7	1
1N40	9	10			13	1	1	1	1	1	1	1	0		0		yes	no							7							no_bednet	0		1	8	1
3B30	58	59		61	62	1	1	1	1	0	1	1	0		0		no	no		yes_bednet		0			6											6	1
6M43	14	15		17	18	1	1	1	1	1	1	1	0		0		no	yes		yes_bednet		0			7											7	1
5M36			24	25	26	0	0	0	0	1	0	1							yes_bednet	no_bednet	3	3	800	371.429	2											2	1
1B54	57	58	59	60	61	1	1	1	1	1	1	1	3	71.4286	3	0	no	no	no_bednet	yes_bednet	3	3	0	0	7							yes_bednet	2	0	1	8	1	9	0	97	14	0	139
6N38	14	15	16	17	18	1	1	1	1	1	1	1	0		0		no	no	no_bednet	yes_bednet	0	0			7							no_bednet	0		1	8	1
4N01	21	22	23		25	1	1	1	0	1	0	0	1	0	1	0	yes	no	yes_bednet		0				4											4	1	0	0	0	0	0	0
6N53		5		7	8	1	1	1	1	0	0	1			0			no		yes_bednet		0			5											5	1
7N17			6	7	8	1	1	0	1	1	1	1							yes_bednet	yes_bednet	0	0			6	0	0	0	0	0	0	yes_bednet	0		1	7	1
3N69	11	12	13	14	15	1	1	1	1	1	1	1	0		0		no	no	yes_bednet	no_bednet	0	0			7							no_bednet	0		1	8	1							0	0	0	0	0	0
2M85	11	12	13	14	15	1	1	1	1	1	1	1	0		0		no	yes	yes_bednet	yes_bednet	0	0			7											7	1	0	0	0	0	0	0
2N09	7	8	9	10	11	1	1	1	1	1	1	1	0		0		no	yes	yes_bednet	yes_bednet	0	0			7											7	1
7N24				45	46	0	0	0	0	0	0	1								no_bednet		0			1											1	1
9N51					13																				0	0	3	0	0	20	0	yes_bednet	0		1	1	1
2M58	13	14			17	1	0	1	1	0	1	0	0		0		no	yes							4							yes_bednet	0		0	4	1	8	0	0	8	0	0	0	0	0	0	0	0
2B83			11	13	13	0	0	0	0	1	1	1							yes_bednet	yes_bednet	0	0			3											3	1
1B25	28	29	30		32	1	1	1	0	1	1	0	0		0		no	yes	yes_bednet		0				5											5	1
6N30					6																				0	0	0	0	0	0	0	no_bednet	0		1	1	1
3B28	7	8	9	8	11	1	1	1	1	1	1	1	0		0		no	no	yes_bednet	yes_bednet	0	0			7											7	1	0	0	0	35	0	0
8M44				5	6	1	1	1	1	1	1	1								no_bednet		0			7											7	1
3M52	12	13	14		16	1	1	0	1	1	1	0	0		0		no	yes	yes_bednet		0				5											5	1
1B03	28	29	30		32	1	1	1	1	1	1	1	0		0		yes	no	yes_bednet		0				7											7	1
3N36	5	6	7	8	9	1	1	1	1	1	1	1	0		0		no	no	yes_bednet	yes_bednet	0	0			7	0	0	0	0	0	0	yes_bednet	0		1	8	1	7	0	0	2	0	0
4M90				6	7	0	0	1	0	1	1	1								no_bednet		0			4	0	0	0	0	0	0	no_bednet	0		1	5	1
6M31	15	16	17	18	19	1	1	1	1	1	1	1	2	0	2	0	no	no	yes_bednet	yes_bednet	1	0	0		7							yes_bednet	0		0	7	1
3N62	9	10			13	1	1	1	1	1	1	0	0		0		no	no							6	0	0	0	0	0	0	yes_bednet	0		1	7	1
1N31	37	38	39	40	41	1	0	1	1	1	1	1	0		0		yes	yes	yes_bednet	yes_bednet	0	0			6							no_bednet	0		1	7	1	0	0	0	0	0	0
4M54			5	6	7	1	1	1	1	1	1	1							yes_bednet	yes_bednet	0	0			7	0	0	0	0	0	0	no_bednet	0		1	8	1
2N72	29	30		32	33	1	1	1	1	0	1	1	0		0		yes	yes		yes_bednet		0			6											6	1	0	0	0	3	0	0	0	1	0	0	5	0
1B53	9				13	1	0	0	0	0	0	0	0				no								1							yes_bednet	0		1	2	1	198	0	0	107	0	0
3N97					5																				0							yes_bednet	0		1	1	1
2M59	28	29		31	32	1	1	1	1	0	0	1	0		0		yes	yes		yes_bednet		0			5											5	1	5	0	0	10	0	0
3M83	10	11	12		14	1	1	1	1	1	1	0	0		0		no	no	yes_bednet		0				6											6	1	39	7	0	30	12	0	0	27	11	0	20	8
5M23				7	8	1	1	1	1	1	1	1								yes_bednet		0			7	0	1	0	0	1	0	no_bednet	0		1	8	1
8B80				5	6	0	1	1	0	0	0	1								yes_bednet		0			3											3	1
6B53			6	7	8	1	1	1	1	1	1	1							yes_bednet	no_bednet	0	0			7							no_bednet	0		1	8	1
9B01		23	24	24	26	0	1	1	1	1	1	1			3	378.571		no	yes_bednet	yes_bednet	3	2	64.2857	0	6							yes_bednet	2		1	7	1
2B47	6	7	8		10	1	0	1	0	1	1	0	0		0		yes	no	no_bednet		0				4											4	1
4N20	33		35		37	1	0	0	0	1	0	0	1	0			yes		yes_bednet		1		0		2	0	0	0	0	0	0	yes_bednet	0		1	3	1	0	0	0	0	0	0
1N97	22	23	24		26	1	0	1	0	1	0	0	0		0		yes	yes	yes_bednet		0				3							yes_bednet	0		1	4	1
4B61	5	6	7	8	9	1	1	1	1	1	1	1	0		0		no	no	yes_bednet	yes_bednet	0	0			7											7	1
5N05					15																				0							no_bednet	0		1	1	1
6N58			5	6	7	1	1	1	1	1	1	1							yes_bednet	yes_bednet	0	0			7	0	0	0	0	0	0	no_bednet	0		1	8	1
5M28	42	43		45	46	1	1	0	1	0	0	1	2	0	1		no	yes		no_bednet		0			4											4	1	1	0	47	2	0	43
3B75	15	16		17	19	1	1	1	1	0	0	0	0		0		yes	no		yes_bednet		0			4											4	1	0	0	0	0	0	0
3B41	50	51		53	54	1	0	1	1	0	1	1	0		0		yes	yes		no_bednet		0			5											5	1
2M76	50	51	52	53	54	1	1	1	1	1	1	1	0		0		yes	yes	yes_bednet	yes_bednet	0	0			7							yes_bednet	0		1	8	1	0	0	0	0	0	0	0	0	0	0	0	0
3N98		9		11	12	0	1	1	1	0	1	1			0			no		yes_bednet		0			5											5	1
9N24					18																				0							yes_bednet	0		1	1	1
11B85				7	8	1	1	0	1	0	1	1								yes_bednet		0			5							no_bednet	0		1	6	1
2N97				34	35	0	0	0		0										yes_bednet		0			0											0	1
4M42	6	7	8	9	10	1	1	1	1	1	1	1	0		0		yes	yes	yes_bednet	no_bednet	0	0			7	0	0	0	0	0	0	no_bednet	0		1	8	1	0	0	0	0	0	0	0	3	0	0	0	0
4N28			6	7	8	0	1	0	1	1	1	1							yes_bednet	yes_bednet	0	0			5							no_bednet	0		1	6	1
2B58				7	8	0	0	0	1	0	1	1								no_bednet		0			3							yes_bednet	0		1	4	1
1B55		22	23		25	0	0	1	1	1	1	0			2	0		no	yes_bednet		2		0		4							no_bednet	0		1	5	1
1M36	6	7	8		10	1	1	1	1	1	1	0	0		0		no	no	yes_bednet		0				6											6	1							0	5	0	0	8	0
5M16		40	41	42	43	0	0	1	1	1	1	1			3	192.857		no	yes_bednet	no_bednet	2	2	71.4286	107.143	5											5	1
2N19	13	14	15	16	17	1	1	1	1	1	1	1	0		0		yes	yes	yes_bednet	yes_bednet	0	0			7							no_bednet	0		1	8	1	0	0	718	0	0	672
6N75				6	7	1	1	1	1	1	1	1								yes_bednet		0			7							no_bednet	0		1	8	1
5M51				17	18	0	0	0	0	0	0	1								yes_bednet		0			1											1	1
5M52					6																				0	420	2	0	386	2	0	no_bednet	0		1	1	1
6B65	8			11	12	1	0	0	0	0	0	1	0				yes			no_bednet		0			2											2	1	54	0	101	3	0	106
6B80			16		18	0	1	0	1	1	1	0							yes_bednet		0				4							no_bednet	0		1	5	1
8B85	17	17	19	20	21	1	1	1	1	1	1	1	0		0		no	yes	yes_bednet	yes_bednet	0	0			7											7	1
1B74	50	51	52	53	54	1	1	1	0	1	1	1	3	14.2857	2	64.2857	yes	yes	yes_bednet	yes_bednet	1	0	0		6							yes_bednet	0		1	7	1
3M62			5	6	7														yes_bednet	no_bednet	0	0			0											0	1
1M49	20	21	22	23	24	1	1	0	1	1	0	1	0		0		no	no	yes_bednet	no_bednet	0	0			5							no_bednet	0		0	5	1							0	2	0	0	0	0
4M92					6																				0	0	0	0	0	0	0	no_bednet	0		1	1	1
2B42	33	34	35	36	37	1	1	1	1	1	1	1	1	0	0		no	yes	yes_bednet	yes_bednet	0	0			7											7	1
1N58	29	30	31	32	33	1	1	1	1	1	1	1	1	0	1	0	yes	yes	yes_bednet	yes_bednet	1	1	0	0	7							yes_bednet	0		1	8	1
1B05	29				33	1	1	0	1	0	1	0	0				yes								4							yes_bednet	0		1	5	1	0	0	0	0	0	0
1B82	40	41	42	43	44	1	1	1	1	1	1	1	0		0		yes	no	yes_bednet	yes_bednet	0	0			7											7	1
5B27	11	12	12	13	15	1	1	1	1	1	1	1	0		0		yes	no	no_bednet	yes_bednet	0	0			7							no_bednet	0		1	8	1
4N06		24		26	27	0	1	1	0	0	1	1			1	0		yes		no_bednet		0			4											4	1
3N22	38	39	40	41	42	1	1	1	1	1	1	1	0		0		no	yes	yes_bednet	yes_bednet	0	0			7											7	1	0	0	0	0	0	0
5M47				5	6	1	1	1	1	1	1	1								no_bednet		0			7	0	0	0	0	0	0	no_bednet	0		1	8	1
7N63				8	9	0	0	0	0	0	1	1								yes_bednet		0			2											2	1
3N20	7	8			11	1	1	1	1	0	1	0	0		0		yes	yes							5	0	0	0	0	0	0	yes_bednet	0		1	6	1	0	0	0	0	0	0	1	1	0	0	0	0
1B56	5	6	7	8	9	1	1	1	1	1	1	1	0		0		no	yes	yes_bednet	yes_bednet	0	0			7	0	23	0	0	16	0	no_bednet	0		1	8	1	357	0	0	357	0	0
1M83	7	8	9		11	1	1	1	1	1	1	0	0		0		no	no	yes_bednet		0				6											6	1
1M40	5	6	7	8	9	1	1	1	1	1	1	1	0		0		no	no	yes_bednet	no_bednet	0	0			7	0	0	0	0	0	0	no_bednet	0		1	8	1	129	0	0	187	0	0
1N63	35	36	37	38	39	1	1	1	1	1	1	1	2	50	2	107.143	no	no	yes_bednet	yes_bednet	1	2	14.2857	0	7	0	4	0	0	0	0	no_bednet	0		1	8	1
2M94					17																				0							no_bednet	0		0	0	1
6N09				5	7															yes_bednet		0			0							yes_bednet	0		1	1	1
4B79			5	6	7	1	1	1	1	1	1	1							yes_bednet	yes_bednet	0	0			7	0	0	0	0	0	0	yes_bednet	0		1	8	1
1N75	27	28	29	30	31	1	1	1	1	0	1	1	2	0	2		no	no	yes_bednet	no_bednet	2	2		0	6											6	1	0	0	0	0	0	0
6N31					12																				0	0	0	6	0	0	2	no_bednet	0		0	0	1
7N11				5	6	1	1	0	1	1	1	1								no_bednet		0			6	0	0	0	0	0	0	yes_bednet	0		1	7	1
5B01	15	16	17	18	19	1	0	1	1	0	1	1	3	414.286	3		yes	yes	yes_bednet	no_bednet	2	0			5											5	1	8	0	0	4	0	0
5B07					27																				0							yes_bednet	0		1	1	1
2N52	10		12	13	14	1	0	0	1	1	1	1	0				yes		yes_bednet	yes_bednet	0	0			5							yes_bednet	0		1	6	1	16	0	14	15	0	57
2B77	29	30	31		33	1	1	1	1	1	1	0	3	0	3	0	yes	yes	yes_bednet		3		0		6											6	1	5	0	0	7	0	0
5M43	50	51	52	53	54	1	1	1	0	1	1	1	0		0		no	no	yes_bednet	no_bednet	0	0			6											6	1
3B87	6			17	10	1	1	0	1	0	1	1	0				yes			yes_bednet		2		28.5714	5							no_bednet	0		1	6	1
2N95	22		24		26	1	0	0	1	1	1	0	0				no		no_bednet		0				4											4	1
2M66				18	19	0	0	0	1	0	1	1								yes_bednet		0			3							no_bednet	0		1	4	1
4B57	76	76	77	78	80	1	1	1	1	1	1	1	3	0	3	0	yes	yes	yes_bednet	yes_bednet	3	2	0	0	7							yes_bednet	1	0	1	8	1	0	0	0	0	0	0
2M44	7	8	9	10	11	1	1	1	1	1	1	1	0		0		yes	no	yes_bednet	no_bednet	0	0			7											7	1	166	0	0	78	0	0
2N10	10	11	12		14	1	1	1	1	1	1	1	3	164.286	3	21.4286	yes	yes	yes_bednet		2		0		7											7	1
2N63		9	11	12	12	0	1	1	1	1	1	1			0			yes	yes_bednet	yes_bednet	0	0			6	0	0	0	0	0	0	no_bednet	0		0	6	1
9N60					12																				0							yes_bednet	0		0	0	1
3N99			6	7	8	1	1	0	1	1	1	1							yes_bednet	yes_bednet	0	0			6											6	1
6N98		65			68	0	1	1	1	0	1	0			1	0		no							4							yes_bednet	0		0	4	1							0	0	0	0	0	0
5N54		11	12		14	0	1	1	1	1	1	0			0			yes	yes_bednet		0				5							yes_bednet	0		1	6	1
2M65	11	12		14	15	1	1	1	1	0	1	1	3	0	2	0	yes	yes		yes_bednet		0			6	0	0	0	0	0	0	no_bednet	0		1	7	1							0	0	0	0	0	0
1N38	6	7	8	9	10	1	1	1	1	1	1	1	0		0		yes	no	yes_bednet	yes_bednet	0	0			7							no_bednet	0		1	8	1
6M16			14		16	1	1	1	1	1	0	0							yes_bednet		0				5											5	1
6N52			5	6	7	1	0	1	1	1	1	1							yes_bednet	yes_bednet	0	0			6							yes_bednet	0		1	7	1
3N12				6	7	1	1	1	1	0	1	1								yes_bednet		0			6											6	1
3M36	13	14		16	17	1	1	1	1	1	1	1	0		0		no	no		no_bednet		0			7											7	1	32	0	0	5	0	0
4N35	5	6	5	6	9	1	1	1	1	1	1	1	0		0		yes	yes	yes_bednet	yes_bednet	0	0			7	0	18	0	0	22	0	no_bednet	0		1	8	1
7M17			46		48	0	1	0	1	1	0	0							yes_bednet		0				3											3	1
1N06	58	58	59	60	62	1	1	1	1	1	1	1	2	0	2	0	no	no	yes_bednet	yes_bednet	1	0	0		7							yes_bednet	0		1	8	1							0	1	0	0	13	0
2B19	44	45	46		48	1	1	1	1	1	1	1	2	242.857	2	21.4286	no	yes	yes_bednet		2		0		7							no_bednet	0		1	8	1	0	0	0	1	0	0
2M81	10	11	12	13	14	1	1	1	1	1	1	1	0		0		yes	yes	yes_bednet	yes_bednet	0	0			7							no_bednet	0		1	8	1	0	0	51	0	0	64
7M18			7	8	9	1	1	1	1	1	1	1							yes_bednet	yes_bednet	0	0			7	0	0	0	0	0	0	no_bednet	0		0	7	1
6N22				3	4	0	0	0	0	0	1	1								yes_bednet		0			2											2	1
2M73		36	37		39	0	0	0	0	1	0	0			0			yes	no_bednet		0				1											1	1
1N77	13	14	15	16	17	1	1	1	1	1	1	1	3	0	3	0	yes	no	yes_bednet	yes_bednet	3	3	0		7							yes_bednet	2	0	1	8	1	0	0	520	0	0	744
1M67	25	26		28	29	1	1	1	1	0	1	1	0		0		no	yes		yes_bednet		0			6											6	1	4	0	0	0	0	0	0	0	0	0	0	0
8N55		15	16		18	0	1	1	1	1	1	0			0			no	yes_bednet		0				5							no_bednet	0		1	6	1
2M20	70	71	72	73	74	1	1	1	1	1	1	1	0		0		yes	no	yes_bednet	yes_bednet	0	0			7											7	1	0	0	0	0	0	0	0	0	0	0	0	0
2M75	11	12	13	14	15	1	0	1	1	1	1	1	0		0		no	no	yes_bednet	yes_bednet	0	0			6	0	0	0	0	3	0	no_bednet	0		1	7	1	0	0	9	4	0	24
3B39	14	15			18	1	0	1	1	0	1	1	2	0	2	14.2857	no	yes							5							no_bednet	0		1	6	1
2B13	50	51	52	53	54	1	1	1	1	1	1	1	0		0		yes	yes	yes_bednet	yes_bednet	0	-1			7							yes_bednet	0		1	8	1
5N20		15	16	9	18	0	0	1	0	1	0	0			0			no	yes_bednet	yes_bednet	0	2		0	2											2	1							1165	0	74	1024	0	62
4N33	40	41	42	43	44	1	1	1	1	1	1	1	1	21.4286	1	0	yes	no	yes_bednet	yes_bednet	0	0			7											7	1	0	0	0	0	0	0
8B28					18																				0							yes_bednet	0		1	1	1
1B10	31	32	33	34	35	1	1	1	1	1	1	1	3	0	2	7.14286	yes	yes	yes_bednet	yes_bednet	2	2	0	0	7							yes_bednet	0		1	8	1
5N36	10	11	12	13	14	1	1	1	1	1	1	1	0		0		no	no	yes_bednet	yes_bednet	0	0			7							no_bednet	0		1	8	1	81	0	0	40	0	0
3B19	7	8	9	10	11	1	1	1	1	1	1	1	0		0		no	yes	yes_bednet	yes_bednet	0	0			7	0	0	0	0	0	0	yes_bednet	0		1	8	1
1N86	27	28			31	1	1	1	1	0	1	0	3	771.429	3	150	yes	no							5							yes_bednet	1	0	1	6	1	0	0	0	0	0	0	0	3	0	0	13	0
2N9					11																				0							yes_bednet	0		1	1	1
4N45		5	6	7	8	1	1	1	1	1	1	1			0			yes	yes_bednet	yes_bednet	0	0			7	0	0	0	0	0	0	yes_bednet	0		1	8	1							0	0	0	0	0	0
8B20				17	18															yes_bednet		0			0											0	1
1B38	25		27		29	1	0	0	1	1	1	0	0				no		yes_bednet		0				4											4	1
5M84					5																				0	0	0	0	0	0	0	no_bednet	0		1	1	1
5N08					6																				0							no_bednet	0		1	1	1
8M08			21	22	23	0	0	0	0	1	1	1							yes_bednet	yes_bednet	0	0			3											3	1
2N82		31	32	33	34	0	0	1	0	1	1	1			0			no	yes_bednet	yes_bednet	0	0			4											4	1
2B40	6	7	8	9	10	1	1	1	1	1	1	1	0		0		no	yes	yes_bednet	yes_bednet	0	0			7	0	0	0	0	0	0	yes_bednet	0		1	8	1
3M04	5	6	7	8	9	1	1	1	1	1	1	1	0		0		yes	yes	yes_bednet	yes_bednet	0	0			7							yes_bednet	0		1	8	1	0	0	23	0	0	11
8B57					23																				0							no_bednet	0		0	0	1
2N14	60		62		64	1	1	0	1	1	1	1	2	0			yes		yes_bednet		0				6							yes_bednet	0		1	7	1	0	0	2	0	0	1
2B79	25	26	27	28	29	1	1	1	0	1	1	1	2	0	1	0	no	no	yes_bednet	yes_bednet	0	0			6											6	1
2B94		66	67	68	69	0	1	1	0	1	1	1			2	0		yes	yes_bednet	yes_bednet	1	2	0	0	5											5	1							0	0	0	0	0	0
2B98			20		22	0	0	0	1	1	1	0							yes_bednet		0				3											3	1
2M51	6	7	8	9	10	1	1	1	1	1	1	1	0		0		yes	no	yes_bednet	yes_bednet	0	0			7	0	4	0	0	8	0	yes_bednet	0		1	8	1	0	0	0	1	0	0	0	0	0	0	6	0
2N93	29	30	31	32	33	1	0	1	1	1	1	1	2	14.2857	2	0	yes	yes	yes_bednet	no_bednet	2	2	0	0	6											6	1
2M35	20	20	21	22	24	1	1	1	1	1	1	1	0		0		yes	no	yes_bednet	yes_bednet	0	0			7							yes_bednet	0		1	8	1
5B20	6	7	8		10	1	1	1	1	1	1	1	0		1	0	yes	no	yes_bednet		0				7	0	0	0	0	0	0	yes_bednet	0		1	8	1	1	0	0	0	0	0
7N38				5	6	0	1	1	1	1	1	1								yes_bednet		0			6							no_bednet	0		1	7	1
3B52					44																				0							yes_bednet	0		1	1	1
1B37	54	55	56	57	58	1	1	1	1	1	1	1	0		0		yes	no	yes_bednet	yes_bednet	0	0			7											7	1	0	0	0	3	0	0
1B68	8	9	10	11	12	1	1	1	1	1	1	1	0		0		no	no	yes_bednet	yes_bednet	0	0			7							yes_bednet	0		1	8	1
4B87					7																				0							yes_bednet	0		1	1	1
4B37	28	29	30	31	32	1	1	1	1	1	1	1	3	21.4286	3	0	no	yes	yes_bednet	yes_bednet	3	3	0	0	7											7	1
3B43		6	6	7	9	1	1	1	1	1	1	1			0			no	yes_bednet	yes_bednet	0	0			7											7	1
6B40		15	18		18	0	1	1	1	1	1	0			0			no	yes_bednet		0				5											5	1
1N98	11	12	13	14	15	1	1	1	1	1	1	1	3	435.714	3	121.429	yes	yes	yes_bednet	yes_bednet	3	2	142.857	14.2857	7							no_bednet	0		1	8	1
2B31	14	15	16		18	1	1	1	0	1	1	0	0		0		no	no	yes_bednet		0				5											5	1
3N53	7	8	9	10	11	1	1	1	1	1	1	1	0		0		no	no	yes_bednet	yes_bednet	0	0			7	0	0	9	0	0	2	yes_bednet	0		1	8	1	0	0	0	0	0	0
1N10	22	23	24		26	1	1	1	1	1	1	1	3	0	2	0	yes	yes	yes_bednet		1		0		7											7	1
9B13		25	26		28	0	1	1	1	0	1	0			0			no	yes_bednet						4											4	1
3M13			6	7	8	1	1	1	1	1	1	1							yes_bednet	no_bednet	0	0			7	0	1	0	0	0	0	no_bednet	0		1	8	1
2N24	39		41	42	43	1	0	0	1	1	1	1	0				yes		yes_bednet	yes_bednet	0	0			5											5	1	0	0	0	0	0	0
1N65	29	30	31	32	33	1	1	1	1	1	1	0	3	14.2857	3	28.5714	no	no	yes_bednet	yes_bednet	3	2	0		6							no_bednet			1	7	1
4N84		24			27	0	1	1	0	0	1	0			0			yes							3							no_bednet	0		1	4	1
2N85	6	7	8	9	10	1	1	1	1	1	1	1	0		0		no	yes	yes_bednet	yes_bednet	0	0			7							yes_bednet	0		1	8	1	0	11	0	0	1	0	0	46	1	0	22	0
5N60		49		51	52	0	0	1	0	0	1	1			0			yes		yes_bednet		0			3											3	1
1N09	42	43	44	45	46	1	1	1	1	1	1	1	3	35.7143	3	21.4286	yes	no	yes_bednet	no_bednet	3	2	0	0	7											7	1
5M32		13		15	16	0	0	1	1	1	1	1			0			yes		yes_bednet		0			5							no_bednet	0		1	6	1
6M48				10	11	0	0	0	0	0	0	1								no_bednet		0			1											1	1
6M83			5		7	1	0	1	1	1	1	0							yes_bednet		0				5											5	1
7M45			16	17	18	0	1	0	1	1	1	1							yes_bednet	yes_bednet	0	0			5											5	1
1M16	65		65	66	69	1	1	0	0	1	1	1	0				yes		yes_bednet	no_bednet	0	0			5											5	1
4B21		5	6		8	0	1	1	1	1	1	0			0			no	yes_bednet		0				5							no_bednet	0		0	5	1
7M35	64	65	66	66	68	1	0	1	1	1	1	1	0		0		yes	yes	yes_bednet	yes_bednet	0	0			6											6	1	0	0	0	0	0	0
3M06		5	6	7	8	1	1	0	1	1	0	1			0			no	yes_bednet	no_bednet	0	0			5	0	2	0	0	12	0	no_bednet	0		1	6	1							0	0	0	0	0	0
1B69	50	51	52	53	54	1	1	1	1	1	1	1	0		0		yes	yes	yes_bednet	yes_bednet	0	0			7							yes_bednet	0		1	8	1
4M30	5	6	8	9	9	1	1	1	1	1	1	1	0		0		no	yes	yes_bednet	no_bednet	0	0			7	0	4	0	0	3	0	no_bednet	0		1	8	1							0	168	0	0	286	0
3B51		9		11	12	0	0	1	0	0	0	1			0			no		yes_bednet		0			2											2	1
4M24	22	23	24	25	26	1	0	1	1	1	1	1	0		0		no	yes	yes_bednet	no_bednet	0	0			6							no_bednet	0		0	6	1	0	0	358	6	0	353
5M48			5	6	7	1	1	1	1	1	1	1							yes_bednet	no_bednet	0	0			7	0	0	0	0	0	0	no_bednet	0		1	8	1
5B65	6	7	8		10	1	1	1	1	1	1	0	0		0		yes	yes	yes_bednet		0				6											6	1	68	0	0	607	0	0
3M12	12	13	14	15	16	1	1	1	1	1	1	1	0		0		no	yes	yes_bednet	no_bednet	0	0			7											7	1	2	0	0	1	0	0	0	9	0	0	0	0
1N52	14		16	17	18	1	0	0	1	1	1	1	0				yes		yes_bednet	yes_bednet	0	0			5							yes_bednet	0		1	6	1	0	0	0	0	0	0
5B68	8	9	10	11	12	1	1	1	1	1	1	1	0		0		no	no	yes_bednet	no_bednet	0	0			7							no_bednet	0		1	8	1
2B85	14		16	17	18	1	1	0	1	1	1	1	0				no		yes_bednet	yes_bednet	0	1		0	6											6	1
3N07	5	6		8	9	1	1	1	1	0	1	0	0		0		no	yes		no_bednet		0			5	0	0	0	0	0	0	yes_bednet	0		1	6	1	0	0	48	0	0	105
9N35				4	5															yes_bednet		0			0											0	1
5B53			12		14	0	0	0	0	1	1	0							yes_bednet		0				2							no_bednet	0		1	3	1
2B51		56	57	58	59	0	0	1	0	1	1	1			1	0		no	yes_bednet	no_bednet	0	0			4											4	1
5B41				5	6	0	0	0	1	1	1	1								yes_bednet		0			4							yes_bednet	0		1	5	1
4M11	5	6	7	8	9	1	1	1	1	1	0	1	0		0		yes	no	yes_bednet	no_bednet	0	0			6	0	0	0	0	0	0	no_bednet	0		1	7	1							0	0	0	0	0	0
7B87				7	8	1	1	0	1	0	1	1								yes_bednet		0			5											5	1
5B26	5	6	7		9	1	1	1	1	1	1	1	0		0		yes	no	yes_bednet		0				7	0	0	0	0	0	0	yes_bednet	0		1	8	1
6M44		34	35		37	0	1	0	1	1	0	0			2			no	yes_bednet		0				3											3	1							0	6	0	0	1	0
1N13	57	57	59	60	61	1	1	1	1	1	1	1	3	992.857	2	0	yes	yes	yes_bednet	yes_bednet	2	0	0		7							yes_bednet	0		1	8	1	0	0	30	0	0	33	0	0	0	0	0	0
3M31	6	7	8		10	1	1	1	1	1	1	1	3	0	2	0	yes	yes	yes_bednet		2		0		7	0	0	0	0	0	0	no_bednet	0		1	8	1	3	0	23	1	0	37
1M62	9	10	11	12	13								2	0	2	0	no	no	yes_bednet	no_bednet	2	0	0		0											0	1
4M50		5	6	7	8	1	0	1	1	1	1	1			0			no	yes_bednet	no_bednet	0	0			6	0	0	0	0	0	0	no_bednet	0		1	7	1							0	0	0	0	0	0
5N13		5	6	7	8	1	1	1	1	1	1	1			0			yes	yes_bednet	yes_bednet	0	0			7	0	0	9	0	0	7	yes_bednet	0		1	8	1
6B69	12	13	14	15	16	1	1	1	1	1	1	1	0		1		yes	yes	yes_bednet	yes_bednet	0	0			7							yes_bednet	0		1	8	1							0	4	11	0	3	12
4B81				29	30	0	0	0	0	0	0	1								no_bednet		3		1850	1											1	1
1M01	38	39	40	41	42	1	1	1	1	1	1	1	3	200	3	0	yes	yes	yes_bednet	yes_bednet	3	2	0	0	7											7	1							0	0	0	0	0	0
7M01				18	19	0	0	0	1	0	0	1								yes_bednet		0			2											2	1
7N48			25	26	27														yes_bednet	yes_bednet	2	2	0		0											0	1
3B45			8	9	10	1	1	0	1	1	1	1							yes_bednet	yes_bednet	0	0			6											6	1
3N51	64	65		67	68	1	1	1	1	1	1	1	0		0		yes	yes		yes_bednet		0			7							yes_bednet	0		1	8	1	0	0	0	0	0	0
5B75				5	6	1	1	0	1	0	0	0								no_bednet		0			3											3	1
5M56	27	28			31	1	1	1	1	0	1	0	0		0		yes	no							5							yes_bednet	0		1	6	1	2	0	0	0	0	0
3M25	6	7	8		10	1	1	1	1	1	1	0	0		0		yes	no	yes_bednet		0				6	0	2	0	0	0	0	yes_bednet	0		1	7	1
2B65	54	55	56	57	58	1	0	1	1	1	1	1	3	850	3		yes	yes	yes_bednet	yes_bednet	3	3	0	0	6							no_bednet	2	0	1	7	1
7B17	16	17	18	19	20	1	1	1	0	1	1	1	1	0	1	0	no	no	yes_bednet	no_bednet	0	0			6	0	0	0	0	0	0	no_bednet	0		1	7	1							0	0	0	0	0	0
5B40	18	19	20		22	1	1	1	1	1	1	0	0		0		yes	yes	yes_bednet		-1				6							yes_bednet	0		1	7	1
6M47				6	7															no_bednet		0			0											0	1
10B01					27																				0							no_bednet	0		1	1	1
5B61	7	8	8	9	11	1	1	1	1	1	1	1	0		0		no	no	yes_bednet	yes_bednet	0	0			7											7	1
2B43	40	41	42	43	44	1	0	1	1	1	1	1	3	0	3	0	no	yes	yes_bednet	yes_bednet	3	3	0	0	6							no_bednet	2	0	1	7	1
4M21			5	6	7	1	1	1	1	1	1	1							yes_bednet	no_bednet	0	0			7	0	0	0	0	0	0	no_bednet	0		1	8	1
3M80		28		30	31	0	1	1	1	0	0	1			0			yes		yes_bednet		0			4											4	1
5M05		7	8	9	10	1	1	1	1	1	1	1			0			no	yes_bednet	no_bednet	0	0			7	0	0	0	0	1	0	no_bednet	0		1	8	1							0	0	0	0	0	0
1B34		5		7	8	0	1	1	0	0	1	1			0			no		yes_bednet		0			4											4	1							0	0	0	0	0	0
2B04	53	54		56	57	1	1	1	1	0	1	1	0		0		yes	yes		yes_bednet		0			6											6	1	0	0	0	0	0	0	0	0	0	0	0	0
1N42	10	11	12		14	1	1	1	1	1	1	0	0		0		yes	no	yes_bednet		0				6											6	1
1N91	20	21	22		24	1	1	1	1	1	0	0	3	0	3	0	yes	no	yes_bednet		3		0		5											5	1	0	0	0	5	0	0
7B26	11		11	12	15	1	1	0	0	1	1	1	3	0			yes		yes_bednet	yes_bednet	3	2	0	0	5											5	1
2N83	31	22		34	35	1	0	1	0	0	0	1	0		0		yes	yes		yes_bednet		0			3											3	1	0	0	0	0	0	0
8B24	10	11	13	16	14	1	1	1	1	1	1	1	2	0	2	0	yes	yes	yes_bednet	yes_bednet	1	1	0	0	7							no_bednet	0		1	8	1	12	0	173	14	0	160
1B98			57		59														yes_bednet		0				0							yes_bednet	0		1	1	1
5M45	18	19	20	21	22	1	1	1	1	1	1	1	0		0		no	yes	yes_bednet	no_bednet	0	0			7											7	1	1	0	48	0	0	72
8B68					9																				0							yes_bednet	0		1	1	1
2N27	27	28		30	31	1	1	1	1	0	1	1	3	207.143	3	14.2857	yes	yes		yes_bednet		3		0	6							yes_bednet	2	0	1	7	1	0	0	0	0	0	0	0	0	0	0	0	0
2M57	25	26		28	29	1	1	1	1	0	0	1	0		0		yes	yes		yes_bednet		0			5							no_bednet	0		1	6	1	0	0	0	0	0	0	0	0	0	0	0	0
1B66	23	24	26	27	27	1	1	1	1	1	1	1	2	0		0	no	no	yes_bednet	yes_bednet	2	3		0	7											7	1
8B13		62	64	65	65	0	0	1	1	1	1	1			0			yes	yes_bednet	yes_bednet	0	0			5							yes_bednet	0		1	6	1
3M65	8	9		11	12	1	1	1	1	0	1	1	0		0		yes	yes		no_bednet		0			6	0	0	0	0	0	0	no_bednet	0		1	7	1	0	0	112	10	0	75	0	0	0	0	2	0
2B14	32	33	34		36	1	1	1	1	1	1	0	1	0	1	0	no	yes	yes_bednet		0				6											6	1
2N54	15	16	17	18	19	1	1	1	1	1	1	1	3	64.2857	3	128.571	no	no	yes_bednet	yes_bednet	3	2	21.4286	0	7											7	1							0	18	0	0	25	0
2B12			47	47	49	0	0	0	0	1	0	0							no_bednet	yes_bednet	0	0			1											1	1
2M84	8	9	14	15	12	1	1	1	1	1	1	1	0		0		yes	yes	yes_bednet	no_bednet	0	0			7	0	0	0	0	0	0	no_bednet	0		1	8	1	167	0	850	154	0	813
1B99			25	26	27	0	0	0	0	0	1	0							yes_bednet	no_bednet	2	0			1							no_bednet	1	0	1	2	1
2N47	28	29	30	31	32	1	1	1	1	1	1	1	3	14.2857	3	14.2857	no	no	yes_bednet	no_bednet	3	3	35.7143		7							no_bednet	2	0	1	8	1	2	0	0	3	0	0
1M53		40		22	43	0	1	1	1	0	1	1			0			yes		no_bednet		0			5	0	0	0	0	0	0	no_bednet	0		1	6	1							0	0	0	0	0	0
4M46	12	13		15	16	1	1	1	1	0	1	1	0		0		yes	yes		no_bednet		0			6							no_bednet	0		1	7	1	11	0	0	16	0	0	0	8	0	0	1	0
5N30					5																				0	0	0	0	0	0	0	yes_bednet	0		1	1	1
2N45	9	10	11	12	13	1	1	1	1	1	1	1	0		0		yes	yes	yes_bednet	yes_bednet	0	0			7	0	0	0	0	0	0	yes_bednet	0		1	8	1	0	0	0	0	0	0	0	0	0	0	0	0
8N24				6	7	0	0	0	0	0	0	1								no_bednet		0			1											1	1
1N92	63	64		66	67	1	0	0	1	0	0	0	0		0		no	no		yes_bednet		0			2							yes_bednet	0		1	3	1	0	0	0	0	0	0
3B86	12	13	14	15	16	1	1	1	1	1	1	1	0		0		no	no	yes_bednet	no_bednet	0	0			7											7	1
1B59		58	58		61	0	1	1	1	1	1	0			0			no	yes_bednet		0				5							yes_bednet	0		1	6	1							0	0	3	0	0	5
4M28	19			22	23	1	1	0	0	1	0	1	0				no			yes_bednet		0			4											4	1
4N55	63	64		66	67	1	1	1	1	0	1	1	0		0		no	no		no_bednet		0			6							no_bednet	0		1	7	1
5N48		27	28	29	30	0	0	1	0	1	1	1			0			no	yes_bednet	no_bednet	0	0			4											4	1
5M15	12	13			16	1	1	1	1	1	1	1	3	2321.43	3	321.429	no	no							7							no_bednet	1		0	7	1
3N34	12	13	14	15	16	1	1	1	1	1	1	1	0		0		yes	no	yes_bednet	yes_bednet	0	0			7							yes_bednet	0		1	8	1	20	0	0	41	0	0	0	8	0	0	11	0
6N55	23	24	25	26	27	1	1	1	1	1	0	1	3	14.2857	3	121.429	no	no	yes_bednet	yes_bednet	3	3	35.7143		6											6	1
1N82					11																				0	0	1	0	0	0	0	yes_bednet	0		1	1	1
2B87	8			11	12	1	1	0	1	0	1	1	0				yes			yes_bednet		0			5							yes_bednet	0		1	6	1	19	0	0	76	0	0
4N05				5	6	1	1	1	1	1	1	1								no_bednet		0			7	0	0	0	0	0	0	yes_bednet	0		1	8	1
4M64				19	20	0	0	0	0	0	0	1								no_bednet		0			1											1	1
4B69	20	21	22	23	24	1	1	1	1	1	1	1	0		0		yes	yes	yes_bednet	yes_bednet	0	0			7							yes_bednet	0		0	7	1
4N58		23		25	26	0	0	1	0	0	1	1			0			yes		no_bednet		0			3											3	1							0	174	0	0	116	0
1M80	16	17	18	19	20	1	1	1	1	1	0	1	0		0		no	no	yes_bednet	no_bednet	0	0			6							no_bednet	0		1	7	1
4N73	5	6	7	8	9	1	1	1	1	1	1	1	0		1	0	yes	no	yes_bednet	yes_bednet	0	0			7											7	1							0	1	0	0	0	0
2B45	43			46	47	1	1	0	0	0	1	1	3	100			yes			yes_bednet		3		0	4											4	1
4M12	33	34		36	37	1	1	1	1	0	0	1	3	3421.43	3	2792.86	no	no		yes_bednet		2		264.286	5											5	1	1	0	0	0	0	0	0	0	0	0	3	0
1M54	29	30	31	31	33	1	0	1	1	1	0	1	0		0		yes	no	yes_bednet	yes_bednet	0	0			5							no_bednet	0		1	6	1
7B33	65	66	67	68	69	1	0	1	1	1	1	1	1	0	0		yes	yes	yes_bednet	yes_bednet	0	0			6							yes_bednet	0		1	7	1	4	0	0	0	0	0
1M60	5	6	7	8	9	1	1	0	1	1	1	1	0		0		no	no	yes_bednet	no_bednet	0	0			6	0	0	0	0	0	0	no_bednet	0		1	7	1	45	0	0	27	0	0	0	0	0	0	0	0
3N74	13	14	12		17	1	1	0	0	1	0	0	0		0		yes	no	yes_bednet		0				3							no_bednet	0		1	4	1	5	0	0	2	0	0
2M15	7	8	9	10	11	0	1	1	1	1	1	1	0		0		no	no	yes_bednet	no_bednet	0	0			6	0	4	0	0	0	0	no_bednet	0		1	7	1
7B39	13	14	15	16	17	1	0	1	1	1	1	1	0		0		yes	yes	yes_bednet	yes_bednet	0	0			6											6	1							0	8	0	0	6	0
1N33	8	9	10	11	12	1	1	1	1	1	1	1	0		0		yes	yes	yes_bednet	yes_bednet	0	0			7	0	0	0	0	0	0	yes_bednet	0		1	8	1
3M42	12		14	15	16	1	1	0	1	1	0	1	0				yes		yes_bednet	no_bednet	0	0			5							no_bednet	0		1	6	1
4B93		18	19	20	21	0	0	1	1	1	1	1			3	0		no	yes_bednet	no_bednet	2	2	0	0	5											5	1
1M94					11																				0	0	0	0	0	0	0	no_bednet	0		1	1	1
2N42	17	18	19		21	1	1	1	1	1	1	0	3	107.143	1	57.1429	no	no	yes_bednet		1		0		6											6	1
3N13	15	16	14	15	19	1	1	1	1	1	1	1	0		0		yes	no	yes_bednet	yes_bednet	0	0			7							no_bednet	0		1	8	1	0	0	70	0	0	14
7M44		5	6	7	8	1	1	1	1	1	1	1			0			no	yes_bednet	no_bednet	0	0			7	0	0	0	0	0	0	no_bednet	0		1	8	1
3N26		10	11		13	0	0	1	1	0	0	0			0			no	yes_bednet		0				2							no_bednet	0		1	3	1
9N48				5	6	0	0	0	0	0	0	1								no_bednet		0			1											1	1
4M32	5	6	7	8	9	1	1	1	1	1	1	1	0		0		no	no	yes_bednet	no_bednet	0	0			7	0	0	0	0	0	0	no_bednet	0		1	8	1	48	0	0	30	0	0
7N53					17																				0							no_bednet	0		1	1	1
8N87				6	7	1	1	1	1	1	1	1								yes_bednet		0			7	0	0	0	0	0	0	yes_bednet	0		1	8	1
5N53		10	11	12	13	0	1	1	1	1	1	1			0			no	yes_bednet	yes_bednet	0	0			6							yes_bednet	0		1	7	1
8N60					7																				0							yes_bednet	0		1	1	1
6N11			6	7	8	1	1	0	1	1	1	1							yes_bednet	no_bednet	0	0			6	0	4	0	0	1	0	yes_bednet	0		1	7	1
3B01	53	54	55	56	57	1	0	1	1	1	1	1	2	0	1	0	yes	yes	yes_bednet	yes_bednet	1	1	0	0	6							no_bednet	0		1	7	1	0	0	0	0	0	0	0	0	0	0	0	0
1N54	21	22	23	24	25	1	0	1	1	1	1	0	3	500	3	14.2857	no	yes	yes_bednet	yes_bednet	3	3	0	0	5											5	1
1B52		6	7	8	9	0	1	1	1	1	1	1			0			no	yes_bednet	yes_bednet	0	0			6							yes_bednet	0		1	7	1							0	0	0	0	0	0
2M41	6	7	8	9	10	1	1	1	1	1	1	1	0		0		no	no	yes_bednet	no_bednet	0	0			7	0	0	0	0	0	0	no_bednet	0		1	8	1							0	0	0	0	0	0
4B28			5	6	7	1	1	1	1	1	1	1							yes_bednet	yes_bednet	0	0			7											7	1
5M60	43	44			47	1	1	1	1	1	1	1	1	0	0		no	no							7	0	0	0	0	0	0	no_bednet	0		1	8	1							0	0	0	0	0	0
10B17			30	31	32	0	0	0	1	1	1	1							yes_bednet	no_bednet	0	0			4											4	1
5M42		5	6	7	8	1	1	1	1	1	1	1			0			yes	yes_bednet	no_bednet	0	0			7	0	0	0	0	0	0	no_bednet	0		1	8	1							0	0	0	0	0	0
5N27					5																				0							yes_bednet	0		1	1	1
5M10	6	7	8	9	10	1	1	1	1	1	1	1	0		0		no	no	yes_bednet	no_bednet	0	0			7	0	0	0	0	0	0	no_bednet	0		1	8	1	4	0	0	0	0	0	0	16	0	0	31	0
5N33				5	6	1	1	1	1	1	1	1								yes_bednet		0			7	0	0	0	0	0	0	no_bednet	0		1	8	1
7M08			5	6	7	1	1	1	1	1	1	1							yes_bednet	no_bednet	0	0			7							no_bednet	0		1	8	1
4B75				9	10	0	0	0	0	0	0	1								yes_bednet		0			1											1	1
7B04				8	9	1	1	1	1	0	1	1								yes_bednet		0			6							no_bednet	0		1	7	1
2N59	11	12	13		15	1	0	1	1	1	0	0	0		0		yes	yes	yes_bednet		0				4											4	1
2N53	13	14	15	16	17	1	0	1	1	1	1	1	0		0		no	no	yes_bednet	no_bednet	0	0			6											6	1	0	0	0	0	0	0
4B90		6	7	8	9	0	0	1	1	1	1	1			0			no	yes_bednet	no_bednet	0	0			5	0	3	0	0	3	0	no_bednet	0		1	6	1							0	0	0	0	0	0
4M53		25	26	27	28	0	0	0	0	1	1	1			1			yes	yes_bednet	yes_bednet	0	0			3							yes_bednet	0		1	4	1							0	8	0	0	4	0
6M45	13	14	15	16	17	1	1	1	0	1	0	1	0		0		yes	yes	yes_bednet	no_bednet	0	0			5											5	1
2N49	14	15	16	17	18	1	1	1	0	0	1	1	1	0	2	0	no	no	yes_bednet	yes_bednet	1	2		0	5											5	1	0	0	0	0	0	0
3N50	42			35	46	1	1	0	1	0	0	1	1				yes			yes_bednet		0			4											4	1
1N27	5	6	7	8	9	1	1	1	1	1	1	1	0		0		yes	yes	yes_bednet	yes_bednet	0	0			7							yes_bednet	0		1	8	1	0	0	0	0	0	0	0	2	0	0	0	0
5B58				5	6	0	0	0	1	0	1	1								yes_bednet		0			3							yes_bednet	0		1	4	1
4M72	6	7	8	9	10	1	1	1	1	1	1	1	0		0		yes	no	yes_bednet	yes_bednet	0	0			7	0	0	0	0	0	0	no_bednet	0		1	8	1	3	0	0	4	0	0
7N87		35	36	37	38	1	1	1	1	1	1	1			0			yes	yes_bednet	no_bednet	0	0			7	0	0	0	0	0	0	yes_bednet	0		1	8	1
4N36	13	14		16	17	1	1	1	1	0	1	1	0		0		no	no		no_bednet		0			6	0	0	0	0	0	0	yes_bednet	0		1	7	1	0	0	0	0	0	0
3B93		15	16	17	18	0	0	1	1	1	1	1			3	221.429		no	yes_bednet	yes_bednet	3	3	0	0	5							no_bednet	2	0	1	6	1
5N22				6	7	1	1	1	1	1	1	1								yes_bednet		0			7							no_bednet	0		1	8	1
2B52		8	9	10	11	0	1	1	1	1	1	1			0			yes	yes_bednet	yes_bednet	0	0			6	0	0	0	0	0	0	yes_bednet	0		1	7	1							0	22	0	0	27	0
3M18	8	9	10		12	1	1	1	1	1	1	0	0		0		yes	no	yes_bednet		0				6	0	0	0	0	0	0	no_bednet	0		1	7	1
4N43				29	30	0	0	0	0	0	0	1								no_bednet		0			1											1	1
1B27	27		29		31	1	0	0	0	1	0	0	0				yes		yes_bednet		0				2											2	1
4B43		8	8	9	11	0	1	1	1	1	1	1			0			yes	yes_bednet	yes_bednet	0	0			6	0	0	0	0	0	0	no_bednet	0		1	7	1							0	9	0	0	21	0
3B69	15	16	17	18	19	1	1	1	1	1	1	1	1	0	1	0	yes	no	yes_bednet	yes_bednet	1	2	0	0	7							no_bednet	0		1	8	1
2N31	6	7	8	9	10	1	1	1	1	1	1	1	0		0		yes	no	yes_bednet	yes_bednet	0	0			7							yes_bednet	0		1	8	1	0	0	0	0	0	0
2B88	12	13	14	13	16	1	1	1	1	1	1	1	0		0		yes	no	yes_bednet	yes_bednet	0	0			7							yes_bednet	0		1	8	1
1N67	6	7	8	9	10	1	1	1	1	1	1	1	0		0		yes	yes	yes_bednet	no_bednet	0	0			7											7	1	20	0	0	28	0	0
3B49			17		19	0	1	0	0	1	1	0							yes_bednet		0				3											3	1
3M33	19	20		22	23	1	1	1	1	0	1	1	0		0		no	yes		no_bednet		0			6							no_bednet	0		1	7	1
8N35	9	10	11	12	13	1	1	1	1	1	1	1	0		0		yes	yes	yes_bednet	yes_bednet	0	0			7											7	1	4	6	0	4	4	0
1N70	31		33	34	35	1	0	0	0	1	0	1	3	842.857			yes		yes_bednet	yes_bednet	2	2	714.286	171.429	3											3	1
1B71	48		50		52	1	0	0	1	1	1	0	2	0			no		yes_bednet		1		0		4											4	1	22	0	0	2	0	0
6B37				6	7	1	1	0	1	1	1	1								yes_bednet		0			6	0	0	0	0	0	0	yes_bednet	0		1	7	1
2B63	6		8	9	10	1	1	0	0	1	1	1	0				yes		yes_bednet	no_bednet	0	0			5											5	1	0	0	0	2	0	0
1M26	29	30	31		33	1	1	1	1	1	1	0	0		0		yes	yes	yes_bednet		0				6											6	1
4B35			11		13	0	0	0	1	1	1	1							yes_bednet		0				4											4	1
2B33	12	13	14	17	16	1	1	1	1	1	1	1	2	0	2	0	no	no	yes_bednet	yes_bednet	1	0			7							no_bednet	0		1	8	1	5	0	0	16	0	0
3N82			34	35	36	0	1	0	1	1	1	1							yes_bednet	yes_bednet	0	0			5											5	1
3B04	7	8		10	11	1	1	1	0	0	1	1	0		0		yes	yes		yes_bednet		0			5											5	1
8M45			6	7	8	1	1	1	1	1	1	1							yes_bednet	no_bednet	0	0			7	0	0	0	0	0	0	no_bednet	0		1	8	1
8B17		25		27	28	0	1	1	0	0	1	1			3	0		no		no_bednet		2		0	4											4	1
2N61		15	16	17	18	0	0	1	1	1	0	1			0			yes	yes_bednet	yes_bednet	0	0			4							no_bednet	0		1	5	1
4M06					5																				0	0	0	0	0	0	0	no_bednet	0		1	1	1
1M04	36				40	1	0	0	0	0	1	0	0				yes								2							yes_bednet	0		0	2	1	0	0	0	0	0	0
1N79	28	29	30		32	0	0	1	0	1	1	0	0		0		yes	yes	yes_bednet		0				3											3	1							0	0	0	0	0	0
2B07		6	6	7	9	0	1	1	1	1	1	1			0			no	yes_bednet	yes_bednet	0	0			6											6	1
1B50	8	9	10	11	12	1	1	1	1	1	1	1	0		0		yes	yes	yes_bednet	yes_bednet	0	0			7							yes_bednet	0		1	8	1	0	0	0	0	0	0
3M40	10	11	12	13	14	1	1	1	1	1	0	1	3	564.286	1	0	no	no	yes_bednet	yes_bednet	0	0			6							no_bednet	0		1	7	1	6	0	0	10	0	0
7M56			45	46	47	0	1	0	1	0	0	1							yes_bednet	yes_bednet	2	2		0	3											3	1
2B01	9	10	11	12	13	1	1	1	1	1	1	1	0		0		no	no	yes_bednet	no_bednet	0	0			7							yes_bednet	0		1	8	1	25	0	0	7	0	0
2N36	50	51	52	53	54	1	1	1	1	1	1	1	0		0		no	yes	yes_bednet	no_bednet	0	0			7											7	1	12	0	0	2	0	0
6N20			5		7	0	1	1	1	1	1	0							yes_bednet		0				5											5	1
6B68				5	6	1	1	1	0	1	1	1								no_bednet		0			6	1388	8	0	1298	17	0	no_bednet	0		1	7	1
4B68	11	13	13	14	15	1	1	1	1	1	1	1	1	0	1	0	no	no	yes_bednet	yes_bednet	1	0	0		7							no_bednet	0		1	8	1
3M81	14	15	16		18	1	1	1	1	1	1	0	0		0		yes	yes	yes_bednet		0				6							no_bednet	0		0	6	1							0	0	0	0	0	0
1B88	47	48		50	51	1	1	1	1	0	1	1	1	0	2	0	yes	no		yes_bednet		1		0	6							yes_bednet	0		1	7	1	18	0	0	22	0	0
7M40	16	17	18		20	1	1	1	1	1	1	0	0		0		no	no	yes_bednet		0				6							no_bednet	0		1	7	1
3B13	6	7	8	9	10	1	1	1	1	1	1	1	0		0		yes	yes	yes_bednet	yes_bednet	0	0			7	0	0	0	0	0	0	yes_bednet	0		1	8	1	0	0	0	0	0	0
4M48	14	15	16	17	18	1	1	1	1	1	1	1	0		0		yes	no	yes_bednet	no_bednet	0	0			7							no_bednet	0		1	8	1							0	0	0	0	0	0
4B02				6	7	0	1	1	1	1	1	1								yes_bednet		0			6							no_bednet	0		1	7	1
2B61	34	35	36	37	38	1	1	1	1	1	1	1	3	0	3	0	yes	yes	yes_bednet	yes_bednet	3	2	0	0	7											7	1
1B04	12	13	14	15	16	1	1	1	1	1	1	1	0		0		yes	yes	yes_bednet	no_bednet	0	0			7							no_bednet	0		1	8	1	4	0	0	7	0	0	0	10	0	0	9	0
7M46				5	6	1	1	0	1	0	1	1								no_bednet		0			5											5	1
3M23		6	7	8	9	0	1	1	1	1	1	1			0			yes	yes_bednet	yes_bednet	0	0			6	0	0	0	0	0	0	no_bednet	0		1	7	1							0	19	0	0	17	0
1B21	35	36	37		39	1	1	1	1	1	1	0	2	0	1		no	no	yes_bednet		0				6											6	1
1N22	8	9	10	11	12	1	1	1	1	1	1	1	0		0		no	no	yes_bednet	yes_bednet	0	0			7											7	1	0	0	0	0	0	0
3M10	38	39	40		42	1	1	1	1	1	1	0	1	0	1	0	no	no	yes_bednet		0				6							no_bednet	0		1	7	1	1	0	0	0	0	0	0	0	0	0	0	0
4M51			5	6	7	1	1	1	1	1	1	1							yes_bednet	no_bednet	0	0			7	0	0	0	0	0	0	no_bednet	0		1	8	1
3B83			7		9	0	0	0	0	1	1	1							yes_bednet		0				3											3	1
1N29	15	16	17		19	1	0	1	1	1	1	0	1	0	1	0	no	no	yes_bednet		0				5											5	1
4M47			45	46	47														yes_bednet	no_bednet	0	0			0											0	1
2M30	7	8	10	11	11	1	1	1	1	1	1	1	0		0		no	yes	yes_bednet	no_bednet	0	0			7							no_bednet	0		1	8	1	0	0	0	0	0	0	0	15	0	0	48	0
5M41				6	7	1	1	1	1	1	1	1								no_bednet		0			7	0	0	0	0	0	0	no_bednet	0		1	8	1
4N77	24	25	26		28	1	1	1	1	1	1	0	0		0		yes	no	yes_bednet		0				6							yes_bednet	0		1	7	1	0	0	0	0	0	0
1B39	7	8	9	10	11	1	1	1	1	1	1	1	0		0		no	yes	yes_bednet	yes_bednet	0	0			7	0	0	0	0	0	0	yes_bednet	0		1	8	1
1N19	13	14	15	16	17	1	1	1	1	1	1	1	0		0		yes	no	yes_bednet	no_bednet	0	0			7							no_bednet	0		1	8	1	0	0	0	0	0	0
1N59	8	9	10		12	1	1	1	1	1	0	0	0		0		yes	no	yes_bednet		0				5											5	1	0	0	0	0	1	0
2N26	26	27	28		30	1	1	1	1	1	1	0	0		0		no	yes	yes_bednet		0				6							no_bednet	0		1	7	1	0	0	6	0	0	6	0	0	0	0	0	0
7N73	47	48	49	50	51	1	1	1	1	1	1	1	0		0		yes	no	yes_bednet	yes_bednet	0	0			7							no_bednet	0		1	8	1	0	1	0	0	0	0	0	0	0	0	0	0
2M43	9	10	11	12	13	1	1	1	1	1	1	1	0		0		no	yes	yes_bednet	no_bednet	0	0			7	0	0	0	0	0	0	no_bednet	0		1	8	1
3N41			35		37	0	1	0	1	0	1	0							yes_bednet		3				3											3	1
1B26	9	10		12	13	1	1	1	1	1	1	1	0		0		yes	no		yes_bednet		0			7							yes_bednet	0		1	8	1							0	27	0	0	23	0
1N88			8		10	1	0	0	1	1	1	0							yes_bednet		0				4											4	1
4N95				10	11	0	0	0	0	0	0	1								yes_bednet		0			1	0	0	0	0	0	0	yes_bednet	0		1	2	1
1N82		7	8	9	10	0	1	1	1	1	1	1			0			no	yes_bednet	yes_bednet	0	0			6											6	1
3M68		32	33		35	0	1	0	1	1	1	0			0			yes	yes_bednet		0				4											4	1							0	0	0	0	0	0
7N96	54		57	58	58	1	0	0	0	1	1	1	0				no		yes_bednet	yes_bednet	0	0			4											4	1
1N16	29	30	30		33	1	0	1	0	1	1	0	0		0		no	no	yes_bednet		0				4							no_bednet	0		1	5	1
1N15	62	62	64	65	66	1	1	1	1	1	1	1	3	28.5714	2	0	yes	yes	yes_bednet	yes_bednet	0	-1			7	0	0	0	0	0	0	yes_bednet	0		1	8	1	0	0	0	0	0	0	0	0	0	0	0	0
8M29				20	21	0	1	0	1	0	1	1								yes_bednet		0			4											4	1
2M25	37	38	39		41	1	1	1	1	1	1	0	0		0		yes	yes	yes_bednet		0				6							no_bednet	0		1	7	1
7M53				19	20	0	0	0	1	0	1	1								yes_bednet		0			3							no_bednet	0		1	4	1
3B66	7	8	9	10	11	1	1	1	1	1	1	1	0		0		yes	no	yes_bednet	yes_bednet	0	0			7							yes_bednet	0		1	8	1
1M07	12	13	14	15	16	1	1	1	1	1	1	1	0		0		yes	yes	yes_bednet	yes_bednet	0	0			7	0	0	0	0	0	0	no_bednet	0		1	8	1	1	0	0	10	0	0
1N20	41	42	43	44	45	1	1	1	1	1	1	1	0		0		yes	yes	yes_bednet	no_bednet	0	0			7							no_bednet	0		1	8	1	0	0	0	0	0	0	0	0	0	1	0	0
3N52	37		39	40	41	1	0	0	1	1	1	1	3	0			yes		yes_bednet	yes_bednet	3	2	0	0	5							no_bednet	2	0	1	6	1	0	0	0	0	0	0
1N60	12	13	14	15	16	1	1	1	1	1	1	1	0		0		yes	no	yes_bednet	no_bednet	0	0			7											7	1	20	0	0	3	0	0
5N26				10	11	0	0	0	0	0	0	1								yes_bednet		0			1							yes_bednet	0		1	2	1
3B11			6		8	1	1	1	1	1	1	0							yes_bednet		0				6							yes_bednet	0		1	7	1
3B79	6	7	8	9	10	1	0	1	1	1	1	1	0		0		yes	no	yes_bednet	yes_bednet	0	0			6	0	5	0	0	8	0	yes_bednet	0		1	7	1	69	0	0	83	0	0	0	35	0	0	17	0
4B65	15		19		19	1	0	1	1	1	0	0	0				no		yes_bednet		0				4											4	1	20	0	0	5	0	0
5M72				5	6	1	1	1	1	1	1	1								yes_bednet		-1			7	0	0	0	0	0	0	no_bednet	0		1	8	1
4N29			18		20	0	1	0	0	0	1	0							yes_bednet		3				2											2	1
6B48			5	6	7	0	1	1	1	1	1	1							yes_bednet	yes_bednet	0	0			6											6	1
5B57	15	16	16	17	19	1	1	1	1	1	1	1	0		0		yes	no	yes_bednet	yes_bednet	0	0			7											7	1	5	0	0	10	0	0
2B48	30	31	32	33	34	1	1	1	1	1	1	0	1	0	1	0	yes	yes	yes_bednet	yes_bednet	0	0			6							yes_bednet	0		1	7	1
1B07	30	31	32	33	34	1	1	1	1	1	1	1	3	0	1	0	yes	no	yes_bednet	yes_bednet	0	0			7											7	1
1B02	33	34	35		37	1	1	1	1	1	1	0	0		0		yes	yes	yes_bednet		0				6											6	1	32	0	0	30	0	0	0	32	0	0	45	0
5B71	7		9	10	11	1	1	0	1	1	1	1	0				no		yes_bednet	no_bednet	0	0			6											6	1	0	0	0	0	0	0
2M72	33	34	35	36	37	1	1	1	1	1	1	1	2	0	2	0	yes	yes	yes_bednet	yes_bednet	2	2	0	0	7							no_bednet	1	0	1	8	1	5	0	122	2	0	104
3M92				11	12	0	0	0	1	0	1	1								no_bednet		1			3											3	1
1B20	14	15	16	17	18	1	1	1	1	1	1	1	0		0		yes	no	yes_bednet	yes_bednet	0	0			7							no_bednet	0		1	8	1	0	0	0	0	0	0
6M40	41	42	43		45	1	1	1	1	1	1	0	3	7.14286	3	0	no	no	yes_bednet		3		0		6	0	0	0	0	0	0	no_bednet	2	0	1	7	1	0	0	0	0	0	0	0	0	0	0	0	0
2M60	16	17	18	19	20	1	1	1	1	1	1	1	0		1	0	no	yes	yes_bednet	no_bednet	0	0			7							no_bednet	0		0	7	1
4B39	41	42	43	44	45	1	0	1	1	1	1	1	3	5135.71	3	1871.43	yes	yes	yes_bednet	yes_bednet	2	0	114.286		6							yes_bednet	0		1	7	1	2	0	0	10	0	0
1N99	33		35	36	37	1	0	0	1	1	1	1	3	92.8571			yes		yes_bednet	yes_bednet	0	0			5											5	1
7B80				7	8	0	1	1	1	0	1	1								no_bednet		0			5											5	1
5B39	11	12	13	14	15	1	0	1	1	1	1	1	0		0		yes	yes	yes_bednet	yes_bednet	0	0			6							no_bednet	0		1	7	1
8N73				5	6	1	1	0	1	1	1	1								yes_bednet		0			6	0	0	0	0	0	0	yes_bednet	0		1	7	1
4N38	44	45	41	42	48	1	1	1	1	1	1	1	3	0	3	0	no	no	yes_bednet	yes_bednet	1	2	0	0	7											7	1							0	0	0	0	0	0
3M89				32	33	1	1	1	1	0	0	1								yes_bednet		0			5											5	1
3B67	12	13	14	15	16	1	1	1	1	1	1	1	0		0		no	no	yes_bednet	yes_bednet	0	0			7							yes_bednet	0		1	8	1
1N08	32	33	34	35	36	0	1	1	1	1	1	1	0		0		yes	no	yes_bednet	no_bednet	0	0			6							no_bednet	0		1	7	1							0	0	0	0	0	0
3M28	8	9	12	13	12	1	1	1	1	1	1	1	0		0		no	yes	yes_bednet	no_bednet	0	0			7							no_bednet	0		1	8	1	31	0	0	26	0	0	0	2	0	0	3	0
8B69			5	6	7	0	1	1	1	1	1	1							yes_bednet	yes_bednet	0	0			6											6	1
2M55	7	8	9		11	1	1	1	1	1	1	0	1	0	1	0	yes	yes	yes_bednet		0				6											6	1							0	0	0	0	0	0
3B57	18	19	20	21	22	1	1	1	1	1	1	1	0		0		no	no	yes_bednet	yes_bednet	0	0			7											7	1
1M23	34	35	36	37	38	1	1	1	1	1	1	1	1	0	0		yes	yes	yes_bednet	yes_bednet	0	0			7											7	1
4M59				6	7	1	1	1	1	0	0	1								yes_bednet		0			5	0	4	0	0	2	0	no_bednet	0		1	6	1
5B62			5	6	7	1	1	1	1	1	1	1							yes_bednet	no_bednet	0	0			7											7	1
1M93				8	9	0	0	0	0	0	1	1								no_bednet		0			2											2	1
1N76	30	31		33	34	1	1	1	1	0	1	0	3	28.5714	2	0	yes	no		yes_bednet		2			5											5	1	3	0	0	6	0	0
1B24	55	56	57	58	59	1	1	1	1	1	1	1	3	300	3	92.8571	yes	yes	yes_bednet	yes_bednet	3	2	0	0	7											7	1	53	0	0	13	0	0	0	35	0	0	29	0
2M05	37	38	39	42	41	1	0	1	0	1	1	1	3	2921.43	3	464.286	yes	no	yes_bednet	no_bednet	3	3	7.14286	0	5							no_bednet	2	0	1	6	1							0	2	0	0	2	0
2M11	72	73	74	75	76	1	1	1	1	1	1	1	2	0	1	0	yes	yes	yes_bednet	yes_bednet	0	0			7							yes_bednet	0		1	8	1	8	0	650	12	0	720
3N85	8	9	10	11	12	1	1	1	1	1	1	1	0		0		no	no	yes_bednet	yes_bednet	0	0			7											7	1	0	0	0	0	0	0
2B80		11	12	15	14	0	0	1	1	1	1	1			0			no	yes_bednet	yes_bednet	0	0			5											5	1
1B89	54		56	59	58	1	1	0	0	1	0	1	0				yes		yes_bednet	yes_bednet	0	0			4							yes_bednet	0		0	4	1
1B62	7	8	9	10	11	1	1	1	1	1	1	1	0		0		no	yes	yes_bednet	no_bednet	0	0			7											7	1							0	7	0	0	9	0
3B10			6	7	8	1	1	1	1	1	1	1							yes_bednet	yes_bednet	0	0			7							yes_bednet	0		1	8	1
8M11			26	27	28	0	1	0	1	1	1	1							yes_bednet	no_bednet	0	0			5							yes_bednet	0		1	6	1
3M46	9	10		12	13	1	1	1	1	0	1	1	0		0		yes	yes		no_bednet		0			6							no_bednet	0		1	7	1
2N94	5	6		8	9	1	0	1	1	0	1	1	0		0		yes	yes		yes_bednet		0			5	0	0	0	0	0	0	yes_bednet	0		1	6	1	0	0	0	2	0	0
5N31				6	7	1	1	1	1	1	1	1								no_bednet		0			7	0	0	0	0	0	0	yes_bednet	0		1	8	1
6M36				6	7	1	1	1	1	1	1	1								no_bednet		0			7	0	0	0	0	0	0	no_bednet	0		1	8	1
2B71	9	10	11		13	1	1	1	1	1	1	1	0		0		no	yes	yes_bednet		0				7											7	1	108	14	0	102	2	0
2N11	42			45	46	1	0	0	1	0	0	1	0				yes			yes_bednet		0			3											3	1
4M16	26	27	28	29	30	1	1	1	1	1	1	1	3	1057.14	3	271.429	yes	yes	yes_bednet	no_bednet	3	2	142.857	121.429	7							no_bednet	1	21.4286	1	8	1	6	0	0	3	0	0
2N38	8	9	10	11	12	1	1	1	1	1	1	1	0		0		yes	no	yes_bednet	yes_bednet	0	0			7							no_bednet	0		1	8	1
3M45	7	8	9	10	11	1	1	1	1	1	1	1	0		0		no	no	yes_bednet	yes_bednet	0	0			7	143	0	0	161	0	0	no_bednet	0		1	8	1	0	150	508	143	0	420	0	0	0	0	3	0
2B70	63				67	1	1	0	1	0	1	0	2				yes								4											4	1
2N17	28				32	1	0	0	0	0	0	0	0				no								1											1	1
4N42	47	48			51	1	1	1	1	0	1	0	3	14.2857	3	14.2857	yes	no							5											5	1	0	0	0	0	0	0
3M78	36				40	1	0	0	0	0	0	0	0				yes								1											1	1	1	0	2	0	0	0
1M35	5				9	1	0	0	0	0	0	0	0				no								1											1	1
4M65	34	35			38	1	1	1	1	0	1	0	0		0		yes	yes							5											5	1	7	0	41	8	0	54
3B17	14	15			18	1	1	1	0	0	1	0	0		0		no	no							4											4	1							0	0	0	0	0	0
3M63		42			45	0	1	1	0	0	0	0			0			yes							2											2	1
2B67	79	80			83	1	1	1	1	0	0	0	1	0	1	0	yes	yes							4											4	1							0	0	0	0	0	0
9B46		35			38	0	1	1	1	0	0	0			3	1457.14		yes							3											3	1
4N51	21				25	1	0	0	0	0	0	0	3	850			no								1											1	1	0	0	0	0	0	0
1N35	19	20			23	1	1	1	1	0	1	0	2	0	1	0	no	yes							5											5	1	29	3	12	13	2	0
3M79	14				18	1	0	0	0	0	0	0	0				no								1											1	1	1	0	55	0	1	55
2M40	24				28	1	0	0	0	0	0	0	0				no								1											1	1
2B76	7	7			11	1	0	1	1	0	0	0	0		0		no	no							3											3	1	7	0	0	0	0	0	0	15	0	0	16	0
3B29	15				19	1	0	0	1	0	1	0	3	307.143			no								3											3	1
3B92	39	40			43	1	0	1	0	0	0	0	3	28.5714	3	0	yes	yes							2											2	1
1M32	50	51			54	1	1	1	1	0	1	0	1	0	1	0	yes	no							5											5	1
4B31	8	9			12	1	1	1	0	0	0	0	3	0	2	0	no	no							3											3	1
4N19		48			51	0	1	1	1	0	1	0			1	0		yes							4											4	1
2M86	8				12	1	1	0	0	0	0	0	0				no								2											2	1
1N28	39	39			43	1	1	1	1	0	1	1	0		0		yes	no							6											6	1
1N01	23				27	1	1	0	0	0	1	0	3	0			yes								3											3	1	0	0	0	0	0	0
7M82	10				14	1	1	0	0	0	0	0	0				yes								2											2	1	0	0	0	0	0	0
4B80		20			23	0	0	1	0	0	0	0			0			yes							1											1	1
5B46	6	7			10	1	1	1	1	0	0	0	0		0		yes	yes							4											4	1
4M79	40				44	1	0	0	0	0	0	0	0				no								1											1	1
3N23	12				16	1	0	0	0	0	0	0	0				yes								1											1	1
1B92	8				12	1	0	0	0	0	0	0	0				yes								1											1	1
6M11		33			36	0	0	1	0	0	0	0			0			yes							1											1	1
3B24		18			21	0	0	1	0	0	1	0			2	0		no							2											2	1							392	241	0	412	263	0
2M21	29	30			33	1	1	1	1	0	1	0	0		0		yes	no							5											5	1	0	0	0	0	0	0	0	0	0	0	0	0
5M58		42			45	0	0	1	0	0	0	0			2			yes							1											1	1							0	0	0	0	0	0
6M08		20			23	0	0	1	1	0	1	0			0			no							3											3	1
2M49	30	31			34	1	1	1	0	0	0	0	0		0		no	yes							3											3	1
2N21	75				79	1	0	0	0	0	0	0	0				yes								1											1	1
2N84	17				21	1	1	0	0	0	0	0	0				yes								2											2	1	72	0	0	68	0	0
3N16		27			30	0	0	1	0	0	0	0			0			no							1											1	1
2M29	43				47	1	0	0	0	0	0	0	3	1771.43			yes								1											1	1	16	0	0	14	0	0
6N96	28				32	1	1	0	0	0	1	0	0				no								3											3	1
2B75	7	8			11	1	0	1	1	0	0	0	0		0		yes	no							3											3	1	2	0	0	10	0	0
5N55	29	30			33	1	1	1	1	0	1	0	3	992.857	3	735.714	no	no							5											5	1
3B56	8	9			12	1	1	1	1	0	1	0	0		0		yes	yes							5											5	1
1N57	28				32	1	1	0	0	0	0	0	0				no								2											2	1
4M45	23				27	1	1	0	1	0	0	0	0				yes								3											3	1
1M85	19	20			23	1	1	1	0	0	0	0	3	235.714	3	0	no	yes							3											3	1	93	0	0	81	0	0
9B17		25			28	0	0	1	1	0	1	0			0			no							3											3	1
6B26	60				64	1	1	0	1	0	1	1	3	464.286			yes								5											5	1
4M37		5			8	1	0	1	1	0	0	0			0			yes							3											3	1
5B06	5				9	1	1	0	1	0	1	0	0				yes								4											4	1
4N48		16			19	0	1	1	0	0	0	0			0			no							2											2	1
3B62	32	33			36	1	1	1	1	0	1	0	0		0		yes	yes							5											5	1
5N34		26			29	0	0	1	0	0	0	0			3	185.714		no							1											1	1
7B46		49			52	0	0	1	0	0	0	0			0			yes							1											1	1							0	0	0	0	0	0
8B46		5			8										0			yes							0											0	1
2N05	39	40			43	1	1	1	1	0	1	0	2	0	2	0	yes	no							5											5	1	0	0	0	0	0	0	0	0	0	0	0	0
1N74	62				66	1	1	0	1	0	1	0	2	0			yes								4											4	1
1B17	63				67	1	1	0	0	0	0	0	1	0			no								2											2	1	41	0	0	20	0	0
4N78	20	21			24	1	1	1	0	0	0	1	0		0		yes	yes							4											4	1
5M79	7				11	1	0	0	0	0	0	0	0				no								1											1	1
4B46	8	9			12	1	1	1	1	0	0	0	0		0		yes	yes							4											4	1
1M13	25				29	1	0	0	1	0	0	0	0				yes								2											2	1
4N90	32				36								1	0			no								0											0	1
4M36	31				35	1	0	0	1	0	0	0	0				no								2											2	1	77	0	0	57	0	0
2B15	26	27			30	1	0	1	1	0	1	0	3	507.143	3	521.429	yes	yes							4											4	1	26	0	0	8	0	0
3B85	18				22	1	1	0	0	0	1	0	2	14.2857			no								3											3	1
1M78	5				9	1	0	0	0	0	0	0	0				yes								1											1	1	0	0	0	0	0	0
8B26		15			18	0	0	1	1	0	1	1			1	0		no							4											4	1							0	140	0	0	91	0
1M37	8	9			12	1	1	1	0	0	1	0	0		0		no	no							4											4	1
3M35	8				12	1	0	0	0	0	0	0	0				no								1											1	1
3M24	19				23	1	0	0	0	0	0	0	3				yes								1											1	1
1N53	36				40	1	0	0	0	0	0	0	0				no								1											1	1	0	0	0	0	0	0
5N21	18				22	1	1	0	1	0	0	0	0				yes								3											3	1	59	0	0	127	0	0
1B06	31				35	1	1	0	0	0	0	0	0				yes								2											2	1
2M34	33				37	1	1	0	0	0	0	0	3	221.429			yes								2											2	1
9N96		23			26	0	0	1	0	0	0	0			0			yes							1											1	1
2M45	57				61	1	1	0	1	0	0	0	0				yes								3											3	1
1M11	65	66			69	1	0	1	0	0	0	0	1	0	0		no	no							2											2	1	0	0	0	0	0	0
3M51		42			45	0	1	1	1	0	1	0			2	0		yes							4											4	1							0	8	0	0	14	0
2N02	35	36			39	1	0	1	1	0	1	0	3	35.7143	3		no	yes							4											4	1							0	0	0	0	0	0
1M31	18	19			22	1	0	1	1	0	1	0	0		0		yes	no							4											4	1
4N07	8	9			12	1	1	1	1	0	1	0	0		0		no	no							5											5	1	3	0	0	3	0	0
2B81	32	33			36	1	0	1	1	0	1	0	1	0	1		yes	yes							4											4	1
1M29	22	23			26	1	0	1	1	0	0	0	1	0	1	0	yes	no							3											3	1
3N61		23			26	0	0	1	1	0	0	0			3	2278.57		no							2											2	1
2B06	11	12			15	1	1	1	1	0	1	0	3	0	3		no	no							5											5	1
3M86	5				9	1	1	0	0	0	0	0	0				no								2											2	1	156	0	0	162	0	0
8N96		24			27	0	0	1	0	0	0	0			0			yes							1											1	1
3N29		13			16	0	0	1	0	0	1	0			0			no							2											2	1
4N85	42				46	1	0	0	1	0	0	0	3	0			yes								2											2	1
2M83	40	41			44	1	0	1	1	0	1	0	3	0	1	0	no	no							4											4	1	0	0	0	0	0	0
2B95		55			58	0	1	1	1	0	0	0			0			no							3											3	1
5M31	51				55	1	0	0	1	0	0	0	0				yes								2											2	1
1N23	17				21	1	0	0	0	0	0	0	3	128.571			yes								1											1	1
1M82	43				47	1	1	0	0	0	0	0	0				yes								2											2	1	0	0	0	0	0	0
1B97		64			67	0	0	1	0	0	0	0			0			no							1											1	1
1N07	36				40	1	0	0	0	0	0	0	3	0			no								1											1	1	0	0	0	0	0	0
2M46	32				36	1	1	0	1	0	0	0	2	21.4286			yes								3											3	1
2N69	20				24	1	0	0	0	0	0	0	1	0			no								1											1	1
1B22	27	28			31	1	1	1	1	0	1	0	0		0		no	yes							5											5	1
1B78	14	15			18	1	0	1	1	0	1	0	0		0		yes	yes							4											4	1
1B29	31	32			35	1	1	1	0	0	0	0	3	0	3	0	no	no							3											3	1
3N35	52	53			56	1	1	1	1	0	0	0	3	107.143	2	0	yes	yes							4											4	1	0	0	0	0	0	0	0	28	0	0	34	0
2M63		30			33	0	1	1	0	0	1	0			0			yes							3											3	1							0	0	0	0	0	0
6B30		14			17	0	0	1	1	1	0				0			no							0											0	1
[truncated: 12 more columns]
